# Supplementary material for: Low-Intensity Pulsed Ultrasound Counteracts Advanced Glycation End Products-Induced Corpus Cavernosal Endothelial Cell Dysfunction via Activating Mitophagy
Source: Int J Mol Sci. 2022 Nov 28;23(23):14887. doi: 10.3390/ijms232314887 (PMC9740783; doi:10.3390/ijms232314887)
Supplement: Supplementary file 1 [file ijms-23-14887-s001.zip]

Archive with 1 entries (1 files):
- ijms-1978062-supplementary.xlsx
