# Supplementary material for: Low-Intensity Pulsed Ultrasound Counteracts Advanced Glycation End Products-Induced Corpus Cavernosal Endothelial Cell Dysfunction via Activating Mitophagy
Source: Int J Mol Sci. 2022 Nov 28;23(23):14887. doi: 10.3390/ijms232314887 (PMC9740783; doi:10.3390/ijms232314887)
Supplement: Supplementary file 1 [file ijms-23-14887-s001.zip › ijms-1978062-supplementary.xlsx]

## Sheet: Gene expression
gene_name	ECNC1_FPKM	ECNC2_FPKM	AGE_1_FPKM	AGE_2_FPKM	ECLi1_FPKM	ECLi2_FPKM
MT-CO1	3575.66	3565.41	11886	12750	3977.16	3996.19
MT-CO2	3183.99	3310.48	6040.45	7222.49	3706.87	3847.72
MT-RNR2	3371.78	3606.4	4871.41	4891.79	4242.23	4410.93
MT-ND4	1550.8	1686	5724.45	6295.8	1805.81	1944.05
EEF1A1P5	2460.78	2285.46	4025.83	3898.48	2695.33	2761.13
MT-CO3	1259.59	1315.13	5703.68	6821.71	1429.23	1477.96
SERPINE1	2896.83	2632	2738.03	2857.26	2721.57	2769.1
TMSB10	2551.72	2149.23	1990.23	1943.25	2885.11	3024.27
TMSB4XP8	1010.74	915.535	4991.41	4961.34	1188.26	1231.43
MT-ND4L	1546.63	1683.23	3028.5	2876.37	1775.05	1882.39
MT-ATP8	1545.52	1695.42	2790.72	2963.63	1752.86	1930.19
CCN2	1917.19	1964.84	2171.12	2178.26	1913.16	1895.62
MT-CYB	1076.82	1193.78	2962.5	3447.46	1250.87	1374
FTL	1577.19	1450.77	1910.59	2041.83	1941.92	2024.14
MMP1	2039.24	1861.83	624.281	648.155	1972.47	2220.8
MT-ND1	1257.65	1423.37	1566.75	1770.71	1400.93	1493.86
THBS1	1396.64	1624.24	1002.17	1007.18	1338.68	1296.62
RPL13AP5	987.75	846.728	1672.09	1551.88	1172.03	1205.76
MT-ND5	901.222	1015.9	1638.79	1874.07	930.26	1009.29
MT-RNR1	1183.93	1285.89	457.678	475.101	1828	1958.35
IFI6	1744.86	1255.64	63.1962	68.1986	1798.21	1743.04
ISG15	1546.32	1355.72	67.3198	69.4142	1727.94	1790.73
MT-ND6	229.153	233.317	2684.66	2851.33	204.093	215.318
MT-ND2	689.453	749.961	1516.87	1738.88	782.989	805.757
RPL18AP3	850.532	715.317	1256.7	1329.31	977.294	1041.87
RPS28P7	763.844	684.586	1393.06	1403.45	951.457	971.462
RPL41P1	1118.76	909.914	789.599	737.988	1276.2	1333.08
RN7SL1	761.671	1232.27	55.1456	28.0483	1821.44	1962.23
RPS2P5	975.754	800.078	864.787	802.367	1143.92	1252.61
RPL39P3	860.374	728.073	940.115	1035.98	1029.29	1075.77
MT-ND3	412.643	365.866	1936.35	1974.05	433.105	423.142
RN7SL2	626.699	1081.8	111.641	57.1707	1498.54	1633.66
PPIAP22	912.675	728.495	561.181	537.622	1030.13	1092.46
EEF1A1P6	467.314	420.06	1450.96	1367.96	491.142	531.925
RPL10P16	600.279	499.432	1072.77	1100.5	683.134	723.555
RPL23AP42	663.917	559.219	848.386	882.114	820.446	860.281
HSPA5	816.165	783.634	491.367	499.832	813.714	858.188
TMSB4X	676.014	532.24	756.078	656.786	742.702	780.332
MT-ATP6	289.298	316.563	1323.16	1562.79	322.039	297.864
ANXA2P2	708.554	610.397	617.752	613.374	762.316	767.398
MT-TC	14.6543	0.985691	1953.72	1998.68	1.16815	23.8935
AC016596.2	731.604	586.295	333.602	261.925	862.766	888.495
AC116533.1	466.567	410.978	724.544	738.207	605.158	616.144
HSP90AB1	650.042	621.161	428.368	441.165	679.939	691.444
EEF2	497.071	507.498	757.404	752.962	491.71	505.369
RPS12	421.012	361.051	780.483	791.035	556.526	569.782
AC008038.1	489.774	448.13	688.591	735.701	529.744	549.272
RPL3P4	332.076	297.421	1036.78	997.566	347.888	348.078
ANKRD1	712.789	648.404	286.743	313.025	674.564	688.552
SRGN	673.436	579.564	233.229	236.202	725.384	772.091
RPL9P7	508.873	406.346	527.149	534.454	599.274	623.194
RPL7P9	446.004	376.025	648.05	636.975	502.14	562.203
APLN	471.926	485.725	596.936	608.498	484.104	513.558
AC024293.1	407.559	340.408	692.326	694.755	483.875	540.148
PTX3	687.769	608.387	210.866	206.973	699.458	736.666
SPARC	510.906	474.826	533.996	561.264	498.289	516.99
RHOB	420.471	413.557	685.717	711.97	419.786	428.135
MT-TN	8.15308	8.91084	1451.39	1564.31	7.39192	7.95862
MT-TY	23.6733	32.5258	1357.46	1446.47	31.5355	22.6361
VIM	304.41	305.886	796.544	775.969	300.231	289.99
CAVIN1	456.968	478.062	398.394	408.044	467.329	469.527
MTATP6P1	192.174	220.754	829.837	959.913	238.841	231.32
IFITM3	541.348	468.932	166.081	188.486	614.064	628.144
RPL15P3	354.218	270.148	585.017	553.047	378.66	414.311
RPL7AP6	365.221	298.618	531.43	476.029	424.404	444.931
MT2A	490.578	291.98	282.649	295.317	608.368	570.76
AL590867.2	417.774	339.081	398.122	381.439	503.557	487.771
RPL21P75	405.582	332.933	383.783	372.983	480.867	526.164
ITGB1P1	408.53	409.641	457.416	434.558	397.326	391.409
AC073861.1	283.175	237.671	628.508	642.237	343.442	363.09
RPSAP58	338.74	299.836	527.888	523.62	390.376	417.322
LGALS1	315.299	267.249	580.933	608.136	344.513	378.546
RPS3AP6	293.39	242.285	624.235	599.547	341.504	380.325
RPS2P46	284.794	243.261	661.298	609.35	336.802	331.895
GAPDH	396.904	351.464	427.895	440.614	391.549	420.907
AC011495.1	392.64	324.699	373.216	349.399	455.518	507.647
IGFBP7	258.285	229.529	687.513	596.901	291.067	301.566
S100A11	404.33	348.71	367.197	342.873	461.326	421.892
CALR	401.901	364.324	325.648	346.615	416.909	433.319
RPL14P1	362.889	285.318	401.629	393.489	395.348	447.284
MYH9	339.447	383.814	472.607	472.581	306.06	298.693
EFEMP1	313.391	270.027	536.495	506.065	303.856	311.172
CXCL11	504.621	466.709	19.014	16.2109	560.999	588.931
RPS7P1	287.3	222.175	466.933	450.985	337.991	347.879
IGFBP4	282.553	293.925	474.986	466.357	290.478	301.914
RPLP0P6	297.29	254.818	424.393	462.675	332.664	336.6
RNA5SP202	151.927	239.979	0	0	827.861	862.752
RPL7P1	275.291	229.639	453.187	465.196	316.804	338.433
VWF	139.686	158.326	750.799	715.548	118.58	114.8
AL450405.1	315.966	275.301	312.802	325.922	384.127	383.293
RPL21P16	150.957	127.543	684.222	638.784	172.365	184.725
RPL13P12	314.798	272.581	315.358	310.025	364.217	379.36
RPL12P16	176.29	149.957	576.572	595.106	209.896	228.325
HNRNPA1P7	273.806	257.3	425.844	382.985	277.684	294.842
RNU1-4	75.7615	223.316	0	0	751.585	853.757
RN7SL5P	203.5	315.123	11.2364	8.6431	674.799	657.255
EDN1	343.412	318.159	261.052	257.646	336.601	335.945
RN7SL4P	196.972	304.969	14.1917	8.76361	609.368	617.836
MT-TL1	299.585	368.623	145.992	182.442	350.482	392.853
BST2	406.037	378.259	8.68333	13.3293	457.418	475.984
TXNDC5	189.128	74.5354	563.233	542.739	315.915	54.0907
RPL41P5	335.756	276.884	215.52	203.72	350.838	355.398
CLEC14A	314.869	291.674	215.525	214.252	347.842	346.099
PFN1	255.809	253.439	308.72	317.307	288.023	296.075
ENG	337.097	325.12	182.07	194.745	294.396	334.168
FN1	295.187	310.45	276.633	280.532	256.295	246.106
MTND2P28	244.438	263.258	257.51	303.925	285.232	310.365
AC005912.1	229.912	206.633	288.196	310.829	305.017	323.201
MSN	293.704	302.72	221.614	217.081	292.767	287.186
AL162151.2	388.012	334.314	17.9366	17.9588	439.095	405.53
FAM43A	188.843	184.494	433.445	428.361	180.95	179.91
AC113935.1	154.029	130.688	481.148	456.162	182.089	188.576
COL1A1	157.264	170.133	513.281	498.023	123.035	122.331
HSPG2	155.431	203.773	507.582	468.062	125.262	117.643
TGM2	319.408	321.566	165.985	174.924	297.983	296.396
PECAM1	218.67	221.628	321.079	331.697	214.721	205.765
BX679664.3	206.846	170.657	285.022	287.331	272.786	264.395
IFITM1	288.202	416.974	14.9992	21.5305	168.016	574.243
CXCL10	382.703	302.834	13.4847	13.4698	372.766	396.338
PSAP	223.424	213.35	287.854	286.202	226.84	234.602
ITGA5	322.499	321.856	122.31	107.423	300.647	293.648
H3P6	138.482	131.21	437.538	431.419	163.549	160.542
ACTB	222.65	231.681	299.333	256.973	231.233	220.215
MT-TA	8.62572	14.1416	649.685	738.394	11.1714	8.41999
PPIB	239.822	213.633	187.475	179.158	281.664	302.242
PCBP1	241.424	233.762	220.488	233.165	235.899	239.236
MIR1244-1	130.42	127.041	394.028	405.784	159.612	165.018
HSP90B1	240.17	216.279	215.088	215.718	237.187	230.181
MT-TE	57.148	51.8522	552.606	587.608	49.1562	48.1146
AC243919.1	97.9146	82.3446	454.039	469.884	106.397	121.183
SLC25A6	164.775	153.166	300.852	308.355	186.581	179.573
AC034236.1	148.601	112.314	340.518	315.111	175.458	187.8
IFIT3	315.369	290.052	4.71929	6.16895	322.105	315.903
EIF5AP4	227.681	222.573	121.337	132.079	244.851	267.911
BGN	93.695	182.543	353.801	334.68	93.3111	152.473
AC016739.1	136.508	111.247	333.803	277.081	180.984	169.603
LAPTM4A	198.415	180.162	170.96	164.169	217.845	225.887
COX8A	187.808	163.155	165.715	166.447	228.448	243.279
CRIM1	164.599	182.973	249.468	245.743	153.471	142.999
RSAD2	273.959	285.19	1.35744	1.35185	281.144	278.894
FTH1	147.477	149.239	258.779	235.2	158.133	170.943
TIMP1	178.345	147.141	203.046	221.079	180.347	186.025
CAV1	138.162	138.374	269.193	276.34	145.468	144.49
MIR1244-2	215.323	198.215	129.575	110.533	221.281	236.298
ENO1	200.354	192.775	139.46	148.284	218.953	205.019
S100A6	161.251	145.051	188.796	199.069	194.326	209.324
RPS23P8	150.379	119.655	234.993	207.32	187.341	192.151
RPL22P1	129.566	108.207	277.899	277.908	156.427	141.5
GNG11	180.813	157.963	161.842	151.343	213.332	226.008
AC004057.1	140.56	119.089	244.793	249.33	175.15	160.741
AC078819.1	229.523	208.759	93.4553	89.5147	226.319	233.585
AC099560.2	145.008	131.123	219.494	201.779	195.888	186.825
SH3BGRL3	174.221	174.341	167.487	187.798	186.802	186.648
TUBBP2	199.849	189.614	130.384	150.352	200.122	193.256
AL080243.2	125.663	116.243	253.76	252.115	145.297	163.57
RPS27AP16	124.671	97.4512	262.794	266.04	151.344	147.088
RPS18P12	214.935	166.1	63.9875	57.2861	255.441	282.444
MYL12B	172.607	142.672	155.827	160.753	190.24	184.357
CHCHD2	162.77	137.598	163.953	169.047	178.521	193.013
RPL36AL	177.967	150.695	127.673	130.216	180.741	234.872
RPLP1	155.043	107.774	152.003	213.288	180.362	190.22
HLA-B	242.273	206.399	15.7385	17.1855	246.876	260.496
AC004453.1	162.295	125.797	147.76	156.249	198.382	196.711
HMGA1	181.446	198.024	105.699	107.973	197.62	193.843
DNAJA1	205.5	190.744	71.9731	70.1233	215.659	219.553
TUBA1B	146.362	179.33	126.966	118.122	214.598	185.378
CKAP4	169.799	171.267	141.302	145.531	165.093	171.212
CCDC85B	114.266	99.9748	244.725	230.354	131.438	140.483
MARCKS	120.294	129.239	227.378	225.921	132.854	122.332
PDIA3	165.942	157.472	150.522	175.816	150.337	154.112
YBX1	143.411	135.933	174.65	173.874	155.355	156.747
AC012085.1	165.626	144.388	131.343	137.075	174.425	173.046
CD93	129.947	143.597	209.335	206.317	120.561	114.862
HSPB1	136.436	117.282	185.334	192.079	148.135	142.946
PDIA6	163.352	145.882	133.971	137.303	162.439	172.154
RPL10A	129.06	103.831	180.914	191.913	144.309	155.251
PDIA4	160.856	154.713	131.255	139.97	151.313	162.147
RPS6	121.804	117.71	206.939	186.678	136.401	129.323
BLOC1S5-TXNDC5	174.509	364.544	0	0.0208108	0	359.353
SOX18	15.863	17.4681	417.824	408.577	17.6361	18.1417
AKAP12	192.946	216.026	73.8378	69.0593	177.842	163.525
AC026403.1	111.222	98.7895	201.959	207.337	135.619	137.297
MORF4L1P1	138.645	136.56	138.741	139.545	166.607	164.879
TUBB4B	148.993	139.145	124.7	132.13	169.261	169.753
FLNA	156.911	176.836	126.974	128.578	142.94	134.113
TNFSF18	194.264	182.033	47.344	53.384	197.321	191.662
RMRP	113.291	158.439	0.487821	0	281.187	311.868
APP	141.549	133.39	164.608	158.25	135.006	125.973
MARCKSL1	97.5001	90.6341	224.388	232.769	104.011	107.263
HNRNPA3P6	167.216	150.083	89.3778	86.8743	167.581	174.74
RPL10P9	106.698	97.8289	181.542	180.76	134.93	131.766
RPS3AP26	121.565	102.721	167.593	158.203	136.965	143.234
RPL6P27	99.0009	80.6393	216.237	211.267	105.438	114.295
NPM1P27	146.739	132.14	110.037	97.167	166.895	170.594
MX1	198.123	201.876	5.85393	6.85745	208.783	195.329
CLIC4	127.35	127.631	166.289	162.752	118.087	112.876
IFIT1	196.145	179.225	3.01994	3.11213	216.514	214.508
ANXA1	148.857	133.019	98.8705	100.497	158.155	167.287
PRDX1	160.089	127.185	88.4051	91.45	140.315	195.149
ESM1	178.483	165.087	39.7608	42.726	184.218	188.55
MTCO1P12	126.572	120.785	147.643	142.99	139.284	120.811
CAVIN2	137.643	140.156	116.88	117.337	141.929	140.856
MMRN1	165.279	164.842	76.5833	71.0021	159.747	153.567
YWHAG	150.648	153.981	96.7082	94.8137	148.866	140.86
RGCC	106.734	95.3449	181.498	172.495	117.004	111.853
RPL12P4	123.202	100.129	130.502	146.412	138.971	142.615
SNRPB	146.801	127.859	81.3481	80.4507	165.525	176.812
TAGLN2	120.996	121.94	126.535	134.569	129.741	142.204
HSP90AA1	135.645	134.422	103.993	108.642	144.33	146.253
RPS4X	93.5039	77.6141	182.153	191.213	112.386	113.658
USP18	186.041	174.637	11.1969	11.3012	192.258	194.271
HNRNPA1P10	148.414	131.725	88.7122	84.4898	152.569	162.63
CXCL1	40.4417	34.9999	288.68	321.734	33.7983	34.783
RPL24P4	156.223	122.84	48.6505	47.7788	187.679	188.074
ACTG1	104.047	101.64	140.387	205.044	98.1783	98.1516
OAS3	181.335	196.699	11.8214	12.7322	177.491	165.86
COL4A1	103.033	103.574	185.428	170.413	90.2006	93.0256
F2R	132.579	134.503	104.453	103.772	136.032	133.604
AP001324.1	91.5554	66.8446	179.988	172.732	114.179	115.863
RPN2	128.094	110.058	117.384	128.163	127.097	130.006
FTH1P7	123.596	108.89	124.616	128.282	116.746	136.224
RN7SK	70.9979	187.022	2.1601	2.4992	235.487	237.352
Z74021.1	136.553	100.693	70.5801	56.8588	182.96	186.795
VAMP5	118.773	97.2579	120.397	123.742	133.388	140.566
CCN1	124.937	119.235	109.967	112.59	128.498	131.754
MYDGF	135.374	117.273	86.885	75.2506	153.544	157.492
RPS11	88.1108	69.4873	174.399	190.546	103.189	99.9768
RPL3	78.0958	83.0303	168.376	210.317	66.4897	114.477
TMEM123	143.405	140.708	74.4567	75.1634	143.202	141.065
MIR4444-2	141.763	148.562	51.3523	46.8657	168.755	159.264
RPL35	88.5242	78.5305	146.807	156.216	113.251	124.315
EGFL7	119.129	103.441	129.586	127.222	111.763	115.8
AC099336.2	99.5912	92.4545	106.249	107.245	130.499	155.865
S100A10	103.436	95.2885	133.658	128.842	110.46	118.681
FSCN1	64.5845	71.5506	200.303	211.312	66.1601	67.8936
RPL26P19	103.617	83.6161	127.934	107.109	129.708	129.802
RPS10P3	147.144	117.724	23.0775	16.5936	182.571	194.388
LAMC1	93.7305	99.5673	162.538	153.02	84.589	81.983
RPS8	80.5676	68.2865	160.806	169.335	97.0359	95.7821
EEF1A1	64.3529	59.5727	204.263	202.371	69.1045	71.8612
RPLP2	96.4118	83.2869	121.452	119.561	124.675	124.588
RPS19	99.0528	95.9669	105.07	204.556	61.4	90.8899
RPL11	95.2815	68.2279	138.094	134.813	104.726	112.439
SLC25A5	106.923	101.392	85.3887	117.837	121.418	119.033
NID1	110.61	120.184	113.884	108.26	98.5911	99.2205
SF3B5	100.063	87.4892	121.162	118.253	106.021	115.113
H1-0	144.04	131.379	47.8117	48.3411	136.084	139.473
EIF4EBP1	114.982	97.7246	93.6849	88.8516	118.081	133.456
NDUFS5	98.9588	87.3952	110.302	111.212	110.324	118.076
RAB1B	110.409	107.908	92.3991	90.0939	109.723	122.686
TPI1P1	130.25	123.25	40.4484	41.2806	144.51	151.055
PROCR	137.851	116.422	40.188	41.364	145.475	145.495
CHMP4B	100.269	95.384	104.211	102.417	114.185	110.041
PSMC1P1	123.324	114.874	60.2121	60.0465	128.826	133.55
ECHS1	100.327	96.2778	96.3352	97.5219	108.415	112.959
CXCL8	63.8199	53.0029	178.356	182.722	65.9197	67.8128
STOM	123.212	123.648	60.3271	62.8889	121.628	119.439
BRK1	96.3323	87.4514	101.317	112.13	104.166	109.195
AC115223.1	76.0252	60.7892	148.583	148.435	85.3258	89.5797
FABP5P7	64.2966	61.3569	167.462	152.113	84.8893	78.4886
NES	112.67	121.469	79.0067	78.8992	106.408	108.695
MMP14	101.718	101.243	114.847	118.258	85.2331	85.1313
RPL8	97.8042	88.5716	91.4725	96.1182	110.078	121.746
TGFBR2	111.985	121.121	78.7971	75.927	109.341	106.084
RPL27	76.8354	60.9761	127.433	137.543	96.0269	102.266
COL1A2	62.6061	62.8899	187.263	181.22	53.9404	52.9156
LDHB	98.4049	88.5435	100.804	98.6152	107.538	106.314
TM4SF1	102.631	96.7129	80.5383	80.3915	111.454	125.698
GHITM	113.162	100.608	64.4084	63.0295	124.916	127.248
COL4A2	80.7074	85.6086	157.327	120.675	73.6411	75.0676
S100A16	78.5028	79.1453	124.841	127.019	77.2473	103.467
TMSB4XP6	141.085	121.429	0	0	157.026	169.683
AC027309.2	124.001	87.7512	46.6291	52.5467	131.287	142.219
MCAM	112.708	103.614	68.179	75.434	110.613	111.598
RPSAP15	100.842	83.9394	87.9725	94.4009	109.675	103.722
PDGFB	70.8015	70.5325	147.525	162.503	62.617	63.3302
TLN1	111.652	126.331	69.6299	69.439	100.295	97.8617
BMP6	93.8263	95.2044	102.025	101.916	89.4511	91.7706
PGAM1	112.288	99.8096	61.0285	70.7975	110.667	115.484
TXN	100.981	79.5859	72.0294	68.1627	121.229	127.332
ANXA5	93.9455	89.3263	69.9747	74.9922	115.189	116.1
CD63	100.477	87.7009	67.4265	69.4424	110.34	120.58
PLS3	93.2291	93.4902	87.4482	85.9957	99.951	95.3363
SNORD58B	94.6908	76.879	102.468	97.4505	91.1008	91.8005
HIGD2A	91.806	75.1967	85.1885	91.9807	105.728	102.922
VDAC2P5	102.438	96.8753	65.4319	63.1991	106.747	115.687
NDUFA1	97.5511	80.8118	67.1623	66.6506	110.959	124.791
RPPH1	39.5463	125.414	0	0.757439	184.728	193.162
TGFB1	85.1428	90.397	97.2254	100.809	83.4116	85.5242
EDF1	97.1778	75.8121	78.5035	75.008	104.36	111.41
DDOST	94.3584	76.0493	91.6319	96.81	98.6341	83.1965
PTMAP2	103.979	107.623	53.1813	40.6875	119.518	111.424
EEF1G	65.9263	85.2633	125.206	106.929	48.2667	104.157
MYL12A	91.8636	73.7254	77.7232	81.3868	100.976	108.239
GNG12	87.1272	91.0824	93.656	91.7024	88.2724	81.2716
PRDX6	88.2898	83.9678	80.5946	80.5486	93.9921	104.505
PPP1R14BP3	84.2647	75.1378	90.3166	102.306	95.2743	81.1321
FKBP1C	94.2845	92.3241	68.4875	63.8946	107.549	98.6084
UBE2L6	115.924	105.501	24.6045	26.8466	122.574	128.252
MTND1P23	116.401	128.529	4.67488	3.72917	136.765	128.289
DEPP1	37.8304	44.5477	171.851	181.043	39.367	41.5562
RPS4Y1	80.4221	58.3889	85.359	107.367	87.2277	95.3496
C6orf62	103.993	101.398	55.3239	55.6484	100.004	93.921
ANXA2	85.3036	72.677	79.6646	77.0015	91.1342	98.7549
PXDN	48.4197	53.0815	159.26	155.367	43.9403	43.3487
EEF1B2P3	66.4995	49.6999	122.262	111.51	72.8789	76.8764
CDH5	92.513	100.154	72.0271	77.297	61.6615	95.9994
MRPL41	82.454	62.8158	78.0204	78.1157	94.3041	102.962
EHD2	73.0545	82.2151	97.022	98.8178	73.6685	73.7722
OAS2	115.648	121.051	13.8492	15.2795	117.004	113.707
DDX58	119.373	118.816	14.2016	15.147	115.522	112.257
PRDX5	75.9133	72.846	70.4891	62.1401	99.9258	113.978
LRRC59	101.558	102.131	43.0629	44.5514	104.254	99.0694
MAPRE1	85.5808	84.2212	71.6235	69.5781	91.5279	91.9383
RPL4	67.0954	56.8116	111.421	112.345	72.4942	73.9984
NORAD	84.3462	91.3559	86.2913	77.6262	79.9401	74.5607
HNRNPCP2	96.104	84.5444	57.9749	53.823	97.6476	99.0125
GAPDHP1	87.9479	79.9385	64.9852	54.4603	102.167	98.4404
MT-TF	102.694	124.605	14.5147	16.8744	106.4	119.236
LAP3	101.423	95.3956	33.5653	32.4874	105.55	112.37
PIM3	49.4304	46.6192	142.585	138.159	48.6023	53.2869
CKS2	92.8797	75.6114	49.9792	54.048	82.5918	122.744
KDR	80.2293	88.4841	79.5166	78.1768	76.9333	73.369
XRCC6	85.0331	80.6402	60.5282	62.6725	92.995	94.2275
SRP9P1	82.3821	58.571	101.671	77.3101	78.2671	77.5912
EID1	79.5041	72.1414	81.9587	77.0417	82.3441	81.5738
CCL2	28.2918	23.7582	169.721	191.672	29.3361	30.9866
ATP5F1B	93.57	79.4444	63.1433	61.9753	86.8976	87.3923
TSPO	68.7488	53.9491	96.4749	94.7187	74.7789	83.3247
AHNAK	89.4762	114.516	68.6448	55.4543	77.9403	65.1343
PSMA7	82.718	73.8062	61.909	62.1044	92.4458	96.9791
CCND1	80.8807	84.728	78.5858	80.202	71.1126	74.1722
MTPN	82.0304	83.2365	75.2283	74.988	76.8872	77.2634
RRAS	63.2724	48.5193	106.438	106.999	70.3515	73.4395
YWHAQ	79.4033	71.579	71.4413	77.3969	81.4923	83.9529
RPN1	87.6844	82.527	56.926	51.9431	90.8873	94.2826
KCTD12	71.1049	81.3166	93.2583	82.6781	69.0195	64.136
APMAP	73.9752	65.4515	83.9999	88.611	72.2741	75.5183
NECTIN2	92.2986	86.7737	42.5653	43.8151	93.5735	99.17
EIF1AXP1	93.2143	89.2771	45.0119	38.8482	92.68	96.9254
APLP2	63.7183	61.5502	89.0125	92.8143	74.2331	71.2478
NOP10	78.2664	58.0149	71.5117	77.2318	85.6688	81.5889
H1-10	47.0647	45.5273	136.422	132.684	43.5767	46.5353
HNRNPK	81.4662	78.9493	62.1378	59.6069	85.6636	82.9763
RPS14	65.8565	53.4067	85.7476	84.1001	76.8167	83.954
TUFM	77.2058	72.0509	67.1332	69.261	82.6863	81.2924
SSR3	79.7239	75.9003	64.4684	64.4648	80.1715	82.8537
LTBP2	85.2713	90.7553	63.8539	61.6184	76.2499	69.322
GNAI2	65.8061	65.6493	86.8836	93.9536	66.4655	67.632
PLP2	78.8076	72.3021	58.2547	64.9035	84.205	86.169
NME1-NME2	59.5955	50.9561	93.0524	104.761	68.369	66.8486
FTH1P8	71.216	72.1385	71.3003	74.833	74.3861	79.2833
RPS21	63.6864	52.0279	76.2688	103.142	73.1404	74.6266
AC113404.3	83.248	75.4828	63.596	57.7161	80.4191	80.6045
AL133346.1	30.6619	40.082	147.554	141.908	35.5061	41.5825
NT5E	91.8241	103.225	30.6098	32.1736	88.8343	88.4184
CNN3	74.1773	70.1752	64.8076	63.8627	79.5051	80.5912
SERINC1	80.0191	76.0422	59.4618	56.6797	76.5676	80.1288
RPL4P4	64.8396	54.3613	83.8212	83.5835	69.0409	72.1377
PDLIM1	57.867	57.864	100.05	103.475	55.5402	52.8636
TIE1	54.1509	55.3779	104.889	103.72	53.7336	53.9406
CYTL1	22.1698	18.5443	169.479	167.371	25.4789	22.5425
ANP32B	71.9387	68.6761	66.1469	63.5775	74.6358	78.4444
FAM3C2P	87.6198	79.2841	40.007	37.6854	88.1787	90.0659
CTSZ	64.5814	55.3576	88.575	88.4427	62.6627	62.5876
OASL	106.702	93.7443	2.14655	2.21631	102.102	114.966
PIGY	81.097	61.9748	56.6951	59.2081	78.0852	84.3266
RPL36	68.254	49.4141	54.7078	87.1274	82.3274	79.3585
MYOF	79.6527	89.2598	55.1512	53.4879	75.2638	68.1723
RPL35P1	67.7647	50.986	67.5417	64.4194	83.3358	86.8106
RAC1	61.1918	61.7324	84.3454	83.7861	64.2821	65.4331
ARF1	73.7276	70.6917	59.2704	61.0252	77.9545	77.8979
TAX1BP3	67.8428	65.2625	71.0794	64.6183	72.2952	77.1651
ACTR2	35.6115	75.7009	73.7833	72.7378	83.3452	77.0774
RPS15P4	66.5775	64.9057	59.7975	58.6829	81.7418	84.6683
HLA-C	100.861	87.7498	5.4349	6.06124	101.501	114.353
FSTL1	58.7268	62.1155	80.732	83.3379	65.8721	63.9017
PTTG1IP	66.8654	66.1907	69.7882	70.137	68.912	71.5586
DUSP1	77.4681	72.9685	63.9605	67.7546	65.6357	65.3917
RPS18	65.0652	50.1838	80.8494	47.8109	79.6856	88.5736
EIF2S2	73.2943	66.1201	57.3275	57.3819	79.6189	77.7043
VAT1	51.1287	53.0885	90.5943	106.19	51.3649	57.339
RAC1P2	57.1817	56.8495	91.6624	92.0247	55.6508	55.9048
FLNB	68.6137	74.3671	74.9371	77.8905	59.684	53.0007
ADGRF5	49.6033	53.3591	106.879	105.81	47.6763	44.5407
YBX1P1	73.9354	75.2832	53.2711	47.1606	76.4432	79.9712
TRAM2	70.8741	81.4363	63.3756	60.7295	65.3702	63.6818
CCT4	67.6283	59.0977	63.0789	66.5216	67.7303	80.995
PSMB7	73.5719	62.3226	49.0833	48.3569	80.2332	89.7749
HSPA8	81.9231	75.7879	36.8628	38.5756	83.7719	85.8474
MRPL12	69.5338	57.8949	57.8335	56.8691	75.6341	83.4907
RRAGA	57.3707	55.9383	76.1703	76.7792	62.6712	70.0207
EIF5A	72.3952	69.2336	33.3671	35.0879	91.3974	96.8861
RPL24	56.327	43.4689	80.5063	79.3401	65.1893	73.2937
GNG5	70.2367	69.28	47.66	45.3761	91.8143	73.6606
WASF2	66.9818	74.5491	65.1511	62.1578	64.5757	63.2084
SUMO2P21	57.0919	52.8541	83.8651	61.9612	63.7026	74.9279
ZFP36L2	56.1881	59.4497	95.0865	92.2191	45.8172	44.7236
SCD	70.457	75.4321	55.0019	57.9826	68.047	66.0812
RALA	64.8342	61.8753	61.928	60.8267	71.4567	71.8191
EIF4HP1	68.769	72.1528	58.3144	52.2254	70.241	70.4328
RPS10	38.617	32.6242	112.753	108.579	45.9604	52.5901
TIMM23	73.275	65.8165	44.0575	41.8077	78.6403	87.3911
PEBP1	65.2007	57.3906	62.1961	67.4804	66.7974	71.2684
GSTP1	56.1295	47.925	75.1455	71.8317	68.0415	70.4487
EHD4	67.0649	67.0289	63.2538	66.1339	63.7618	62.1272
RPL5	60.0632	42.1534	78.5766	83.2243	59.377	65.8341
SEC61A1	77.2754	42.484	52.0833	54.6174	87.0021	74.9434
BZW1P2	56.2957	59.3809	73.4537	73.9724	63.087	61.7957
TMEM43	74.1396	76.5772	43.5642	43.6698	76.5659	73.0814
ZYX	75.4207	66.4544	56.2653	61.8309	62.8358	63.2083
GBP1	88.4369	85.6596	13.9112	16.143	91.1127	89.1652
RTN4	65.4512	68.5703	63.8562	54.509	65.236	66.624
GSTO1	64.837	58.5315	51.7859	49.1479	76.4538	83.3682
CAPZA1	72.4108	66.2791	52.8728	51.4792	75.9597	64.9429
RPL12	48.7558	40.0329	88.6042	89.9995	58.3252	57.6556
SLC38A2	71.6591	71.7386	53.1771	51.0898	68.0587	67.2528
H2AC19	89.0431	75.547	5.82412	7.04347	98.4072	106.837
PLOD1	58.5022	57.2538	74.4323	77.9354	55.4094	56.787
PFKP	72.4836	69.7817	43.3371	48.7062	69.9306	74.285
ECE1	51.7012	55.1653	87.8702	75.3759	56.416	50.5595
RPL35A	62.1008	52.0379	61.3811	60.8222	76.1397	63.9726
MT1E	73.1689	57.2002	44.153	41.4865	80.5943	79.6772
SAT1	71.9391	63.2448	41.3675	45.4167	77.4424	75.6563
VAMP3	60.8907	58.8064	66.672	65.5798	59.6768	62.9298
ROBO4	58.6066	63.0354	68.2236	67.5476	58.7628	58.2117
OSTF1	59.7742	55.0619	61.7804	63.3366	65.4771	67.9739
EPHA2	61.9816	65.0793	65.3693	66.1099	58.5017	56.0612
PLXND1	41.7343	45.7361	103.062	103.364	39.7969	37.3933
CDC42P6	58.1254	58.1621	58.9292	58.3487	64.9072	72.1902
CST3	53.5374	44.5915	67.7624	71.0033	63.8177	69.3428
NIBAN2	67.8282	67.5884	50.6502	51.8928	65.1153	66.0448
DYSF	57.827	63.6143	73.1033	73.6016	50.9293	49.7852
NUDC	71.2864	70.7479	33.4484	32.1167	77.9543	83.0773
HMGB1P5	63.1054	58.2942	55.3429	55.111	67.3729	68.9177
ADRM1	71.1052	64.3607	39.3476	39.9985	75.9852	77.1035
SEC61B	62.9036	56.0043	47.2992	48.5795	76.0646	76.8899
IFITM2	65.091	63.0326	37.0074	43.489	76.0825	82.2771
LAMP1	60.0831	59.6636	60.9568	64.2201	59.4943	61.8116
ICAM1	31.8713	27.8281	121.484	129.621	25.2722	30.0403
RPL10AP6	36.7438	30.3306	107.084	112.766	38.8974	39.971
IFI44	87.093	81.6088	13.1152	12.7145	84.2639	85.5528
ILF2	70.2113	58.661	48.9187	52.1973	65.6117	67.6356
COL6A1	48.3191	48.6948	87.7066	91.3265	43.301	42.279
PCNA	54.9024	51.9662	60.7067	56.6779	68.3581	67.5425
COLGALT1	42.1602	45.3207	94.3464	96.5941	40.1743	40.9936
EIF4A1P10	78.6833	68.0469	28.8672	30.439	72.2677	80.9495
MGAT2	69.9358	69.3184	37.1615	37.4152	71.1095	73.1291
MIR4426	73.2198	71.2462	1.0221	1.0009	101.557	109.346
PFDN2	67.7443	49.92	42.128	38.9242	83.139	75.4895
EIF2S2P4	70.1662	61.4152	42.3498	37.4234	74.4221	71.1886
WDR1	56.32	55.4856	60.0533	61.8899	59.3073	63.7946
RPS5	44.4133	51.2061	69.5123	72.8725	54.8681	62.7571
HMGB1P6	44.5712	46.724	79.4636	86.6775	50.7142	46.7661
POLR2L	59.1884	52.6697	59.6676	50.7729	69.2911	63.2506
AC138392.1	72.7039	69.8541	40.2116	40.5996	67.9626	63.0815
COL18A1	49.585	51.5471	83.2419	83.7932	42.6096	43.1872
RPSA	41.6391	38.0357	87.6883	89.4807	47.5142	49.3676
TUBBP1	65.9146	61.4069	44.1633	46.9165	66.5352	66.5147
H3P16	26.9725	28.173	116.28	109.236	35.6357	34.5317
RPS2	49.4088	40.2715	80.2583	56.6105	60.3122	63.4573
ERH	66.1294	63.8403	37.9989	33.5494	74.2158	74.4571
MTCH1	57.3972	56.7133	52.8351	53.4184	63.4395	66.3777
OST4	52.9983	39.2966	90.8348	70.5501	38.3386	57.7399
NME2	60.0276	46.2011	48.3934	56.9653	65.0723	71.3201
EIF3A	66.2262	71.0457	43.2348	41.7684	63.2485	62.0232
NDUFB7	56.7345	45.3724	56.1736	51.3949	70.9258	65.7535
DKK1	59.89	52.0321	50.663	49.1699	64.4129	67.3187
NTN4	21.4899	22.2673	133.993	130.184	14.1614	21.3374
PPDPF	53.8176	54.8275	64.7277	68.4018	55.7982	44.4819
TUBA1C	54.7502	52.3753	56.3848	58.2661	60.744	59.3033
NDUFA8	56.9107	44.5001	57.7593	57.8797	62.0329	62.6607
UBA1	59.5149	60.1139	50.8765	51.5268	59.2227	60.4778
RCN1P2	60.5774	63.3449	48.2183	40.659	65.8809	62.4066
PAPSS2	59.5272	62.0259	50.6385	46.4239	59.571	62.4879
SOD1	61.8592	40.9845	49.4343	47.5957	66.6231	72.8224
IFI27	80.8924	68.9427	8.84466	14.0273	73.39	91.7887
CENPB	60.6016	63.453	41.988	46.2119	62.0953	63.411
TRPC4AP	58.8675	59.5991	51.2539	51.6277	56.0941	58.4872
KIF5B	62.3464	59.3704	53.4657	51.929	56.7893	50.3405
PSMB1	59.1707	50.155	43.1954	47.135	68.1829	66.1069
RPL29	53.3944	39.8935	61.9978	60.3924	59.2694	58.8555
RAB32	54.1412	40.2523	56.7278	60.3324	61.0895	60.0853
ATP1A1	60.8454	62.1585	47.6489	46.1607	56.7556	58.7578
P4HB	55.459	50.8376	54.5249	54.666	57.6009	58.6643
DTX3L	73.8447	82.5853	16.1101	16.7765	72.3901	69.0151
PTGES3P1	71.6277	65.4552	30.5374	27.024	65.9138	69.422
GANAB	55.5119	55.2052	55.4562	61.858	50.3726	49.9813
PRSS23	57.8697	53.4352	48.1495	49.9299	58.9075	59.9609
ESAM	56.6206	52.3226	51.3647	53.7798	55.0682	58.8023
GNB1	58.6624	59.8019	48.3324	50.1273	58.0881	52.9305
JUNB	45.8193	42.6565	70.8492	71.4634	44.7771	51.7031
CDKN1A	58.4901	53.8445	62.3559	65.2999	55.5261	31.3488
GOLM1	73.0822	68.8276	21.0983	20.1467	69.7235	71.7228
AC079250.1	52.8229	43.9799	65.2575	64.8372	53.568	42.6708
RHOA	60.1171	54.1457	40.8802	43.6182	61.4046	62.202
PTMS	42.9425	42.4258	62.9336	67.96	51.8875	54.1955
TMEM109	62.5823	59.4012	23.8403	23.9958	84.1247	67.4165
RPS13P2	56.5771	48.7527	40.4852	37.9721	68.7841	68.2219
MMRN2	45.0017	46.1633	71.4668	69.6991	43.458	44.9153
MAT2A	60.9308	57.6788	39.5193	39.8179	61.7257	60.8931
AL139095.2	47.392	45.2685	63.085	58.2188	52.1648	54.3461
FLNC	55.4339	69.1925	50.0628	49.5292	50.0311	45.5182
LOXL2	46.2269	44.3277	68.5424	68.8339	41.9802	48.9768
AXL	67.4953	74.2589	26.4039	28.8513	62.0257	59.7945
ARHGDIB	56.808	55.6728	40.8689	36.4063	65.8661	63.2005
SPCS2P4	57.7941	52.8242	39.7232	35.9262	62.8231	68.6159
TRIM21	70.1465	68.6966	12.9256	12.9646	74.6338	78.2518
AC034102.1	56.0467	48.4653	46.1735	47.0832	54.6235	64.309
TUBB2A	58.8009	53.1756	39.9024	43.196	61.9332	59.2569
AP2M1	44.1122	56.4553	47.2749	52.5648	61.243	54.4853
RHEBP2	54.8083	47.5958	40.5773	42.4577	58.4566	70.5475
TMED9	56.2209	51.4138	39.6498	40.9062	61.5739	63.5317
TSPAN13	50.0538	47.4266	54.5518	56.1677	53.4183	51.4039
HTRA1	36.9735	32.1953	83.7047	85.9602	35.8811	37.4246
PGK1	54.2575	53.5139	43.9676	43.3611	54.8158	62.1303
EPAS1	59.0905	59.3459	47.9957	49.4422	48.9732	47.0358
HIF1A	52.9871	60.2353	40.4412	54.134	56.3559	47.6558
TOP1	61.8277	69.9988	29.8756	31.4773	58.8568	58.4581
FTH1P23	60.0615	61.503	37.2397	30.1522	63.2103	57.3435
RPS13	48.9512	40.5599	50.4355	54.689	54.505	59.7328
TFPI2	66.2642	62.3963	13.114	13.8624	77.833	74.1641
COX6A1	51.0016	40.3969	45.8686	47.0231	60.8549	62.0267
TPI1	63.1379	44.9857	40.5321	49.3187	62.2388	46.1982
KDELR1	53.5016	52.2333	48.6373	49.9029	53.6519	47.7967
ARF6	51.5331	54.3072	46.0915	46.1976	51.7816	55.0673
HMGN2P3	59.6839	52.4222	29.4909	24.0214	68.05	71.1405
HNRNPH2	53.1431	56.0131	38.8807	40.9479	56.807	58.3077
TRAM1	55.0015	48.2286	41.9449	44.2909	58.8767	54.7078
ACTN1	49.7824	54.3482	49.6191	51.833	47.4631	49.5623
FZD4	62.3344	65.0336	37.161	33.9394	53.794	50.2005
NUCKS1	51.6323	55.2547	48.6052	45.2439	51.7626	49.7457
EIF4EP2	59.7251	49.6339	34.3709	29.6961	65.181	62.9458
JUND	30.8138	33.0478	80.3978	83.5121	37.5749	36.0144
SHC1	54.1499	53.0413	43.0814	45.3107	53.3863	52.3295
HNRNPKP4	60.6047	58.6212	29.8807	27.115	65.6841	59.1639
RPS16	40.7138	32.0573	63.9109	63.1445	48.8416	52.0481
EIF3CL	44.5175	47.7453	57.8377	58.9537	45.6298	45.0223
ACLY	56.1355	59.2335	35.8939	35.5961	57.3383	55.2083
SEMA6B	34.1014	37.8566	61.4773	59.7123	52.4557	52.1413
CCT7	59.0338	51.4846	36.705	36.7843	54.5117	59.0522
KRT7	41.9089	40.3298	60.0483	64.7874	45.3571	44.9111
TOMM20	51.6328	50.2759	47.3649	47.3228	50.9304	49.6126
SH2B3	53.0819	59.8227	40.7762	40.9336	51.7346	49.7872
DAD1	41.2956	42.2982	66.4765	62.2605	45.0403	38.6432
AL009174.1	47.5733	36.9041	43.197	44.412	63.0027	60.6518
SOX4	42.0212	46.1464	62.1993	58.3031	44.5827	42.206
YWHAZP3	60.8914	55.0026	25.5713	28.7938	62.4624	60.5047
TSPAN15	42.7893	37.7314	55.6359	68.7768	43.5776	44.5883
ATP6V1F	51.7428	42.8523	36.1225	37.0891	60.9359	62.0238
RNF5P1	51.9425	41.8014	35.5438	32.5789	57.957	70.8549
GDI2	51.5498	47.6426	41.855	41.8186	53.6597	52.8376
JUP	42.049	40.4704	61.7303	59.1273	48.6407	36.5979
CFL1	48.3058	40.676	42.2811	50.5899	53.2787	52.5297
SET	51.8018	50.5258	41.1698	40.6413	53.3708	50.0637
MMP2	25.9261	30.8919	80.6567	86.7467	32.5164	30.3349
COL6A2	35.6432	34.1462	76.6675	80.5322	30.4482	29.1958
SF3B6	44.879	39.5242	48.6234	43.2331	54.7639	53.9391
DDIT4	44.3494	36.9011	64.2377	66.1482	34.6604	37.566
ATP6V0C	51.8806	58.2398	35.8171	33.4005	51.04	53.457
ALDOA	45.8406	51.6113	37.7244	33.491	59.8238	55.1547
RPL35P2	53.4945	46.9515	20.4049	18.4131	71.5643	72.2509
TINAGL1	54.9497	49.3437	31.6502	31.607	57.8992	57.1946
UBB	52.942	45.6806	30.376	29.4628	56.8725	67.0501
CCT6A	49.8256	44.0023	40.7822	40.8171	53.0118	52.4266
GRN	49.7293	42.7002	46.388	43.6662	47.3467	50.9589
NELFB	44.7574	47.2261	44.2491	45.1322	48.8614	49.0141
LSM12P1	55.8003	51.9967	33.5186	32.4931	55.5856	49.6854
TPT1	36.1794	29.8121	59.4155	66.4349	41.8721	44.833
RPL37AP1	66.1337	45.466	14.7748	11.3003	64.9288	75.8577
DDX21	58.9508	58.8567	23.6313	24.9011	56.0408	55.9771
ABRACL	49.1595	30.7916	40.5284	31.9864	63.9475	61.5439
FURIN	54.6812	58.8816	28.4041	29.0903	52.6404	53.6364
FUCA2	59.4281	51.7876	23.4903	25.3229	57.7289	59.5601
IFI16	57.9888	54.9716	23.6378	27.261	58.57	54.7973
VCP	52.1686	51.7529	31.2508	31.5704	55.0746	55.3687
RPL30	40.4174	33.67	47.6444	47.4734	52.3579	54.2852
ALYREF	47.7349	44.6262	40.1536	37.1142	52.8821	53.2087
PLEC	53.6538	68.3271	33.0456	33.3863	44.1323	41.5946
RPL13	24.8023	23.4647	82.1669	78.7453	33.1243	30.8727
ATP6V0E1	48.9931	40.509	36.1261	39.7415	51.7533	55.3314
GJA1	51.3909	51.4271	32.0684	32.119	52.6718	52.4678
EIF3FP3	28.9107	26.7153	79.354	73.5653	32.2255	30.6463
COL6A3	38.5747	40.5491	66.2749	64.0111	31.2891	29.9919
ARPC1A	36.7434	33.8211	62.4987	66.5496	36.592	33.9296
CAP1	49.7702	48.3044	33.2594	33.3129	51.1974	53.6743
TMEM115	49.0471	51.4667	29.4683	28.9992	55.5002	54.7931
BAG3	52.7898	53.8453	33.1558	32.8408	50.4499	46.1529
COX6A1P2	44.6402	35.4825	46.6473	27.5153	51.624	62.1222
RCN3	38.2232	33.1645	61.6533	61.1569	34.9257	38.22
AL035411.1	54.8838	47.7984	28.2837	25.3137	50.4966	60.0226
PNMA1	44.4344	46.8008	43.5413	43.7902	42.7793	45.0073
RPLP0	37.0516	30.4359	63.5472	58.9665	36.602	39.5026
GET3	48.3685	43.4392	30.9957	32.5371	52.8368	57.8965
SRP14	41.817	35.8437	41.781	42.4197	51.2068	52.7249
SELENON	27.2079	59.9501	63.6548	65.8187	24.6781	23.988
TTYH3	37.355	43.4877	57.4469	56.6654	35.0146	34.9782
PYGB	44.202	46.272	43.1252	44.5093	43.2003	43.5831
RPL6	34.7092	31.9609	56.3458	57.6319	41.4256	42.6307
GIMAP8	47.5202	50.1757	37.2137	34.1873	49.3643	45.9509
HMGA1P3	59.9336	68.866	5.36746	5.44935	63.0485	60.967
RPL13AP25	43.1571	37.8403	45.3595	39.1524	46.8559	50.9917
EMC7	52.4822	43.1706	23.0677	23.4993	60.0449	60.5807
HELZ2	62.1122	72.674	10.7501	10.2458	54.7452	49.5948
COL5A2	31.8458	32.7387	69.926	68.1698	29.6513	27.5669
PKM	43.8042	48.7149	33.8393	35.9291	50.1698	47.2077
HLA-A	45.0673	41.3231	36.5499	35.7698	48.4609	52.2103
GALNT1	44.4396	45.0234	41.4883	38.0215	43.5597	46.3936
ZC3H7B	34.6997	37.8308	60.1759	60.4417	33.133	32.584
RPL34	27.7883	22.8394	66.826	69.1889	35.8891	35.9735
IFIH1	62.1428	65.7701	5.91917	6.3817	59.9356	57.9906
TUBA1A	45.3503	37.8578	43.5012	48.7806	36.3104	46.2431
TRIM22	56.4688	56.551	19.0289	19.6792	52.2932	53.9115
POMP	48.3248	44.9773	35.4233	33.2672	50.2927	45.4057
MT-TV	40.9746	48.0818	23.3363	21.9328	58.094	64.9546
PODXL	49.7465	56.7471	26.043	26.3455	48.1947	50.211
NQO1	46.0936	40.8152	36.0444	39.8427	44.4605	49.389
CD99	35.3496	26.7021	37.1885	57.1913	47.6482	52.509
DSTN	41.7701	23.4568	31.7592	63.6527	47.9469	47.8534
EIF4G1	53.2928	50.6074	26.5293	25.8949	51.4232	47.887
CLIC1P1	45.935	41.6004	30.8697	36.4052	51.213	49.5231
AC009245.1	35.0424	30.0352	51.706	47.4748	46.4124	44.676
STRAP	43.3024	51.9765	26.6312	31.9258	54.5401	46.9594
LRP10	45.7967	50.1595	34.9858	36.9094	43.7788	43.6544
TMEM50A	50.6596	47.9688	26.1057	24.7755	53.5199	51.9386
B4GALT5	40.2096	43.1884	48.6541	48.4204	38.6408	35.3116
LAMB1	41.2752	43.1527	47.6622	44.0814	39.7354	38.451
MT-TP	9.8476	15.3062	93.771	110.348	9.06924	15.8673
HNRNPF	45.0982	45.6303	34.3324	33.2962	48.2914	47.5473
EIF2S3	38.441	36.0597	53.4035	52.3595	37.1153	36.7008
POSTN	42.6	38.7119	42.7784	40.9136	45.5599	43.3834
KDELR2	37.9167	37.1945	47.7878	50.2759	40.7466	39.6628
CTHRC1	25.623	20.2721	65.815	83.1036	27.3571	31.3026
THRAP3	48.0422	51.1583	29.6596	31.8853	46.818	45.9065
NCOA4	45.2768	44.2403	36.0434	31.8552	49.8083	46.1897
RPL41	28.7486	25.3455	62.6109	64.387	35.4952	36.6435
XRN2	43.2038	44.6845	36.1163	35.9315	47.8845	44.9811
SNX3	41.844	35.0491	40.8064	42.1502	45.0304	47.2137
ALCAM	57.6255	54.117	16.6801	16.9069	54.4661	52.13
AC064799.1	29.8941	32.7014	51.9909	48.9678	44.029	44.1155
RPL26	33.8614	27.7293	54.3796	53.6159	40.2111	41.8951
F11R	37.5865	38.3944	53.7173	50.9667	37.2842	33.611
AF201337.1	48.6387	44.527	32.8931	28.999	46.1689	50.1534
PRELID1P6	35.6075	36.1064	43.3329	45.1226	46.3221	44.2905
SQSTM1	41.0719	40.3589	43.9045	43.7716	41.4308	40.1118
AP2S1	40.1469	36.2275	40.6579	40.7418	44.2424	47.9045
TSR3	37.8502	34.012	49.0854	47.6734	38.8018	42.2795
ARPC3	33.3038	33.1209	42.082	48.9292	47.1863	45.0216
TMSB4XP4	32.9865	35.1571	47.8372	40.4048	43.7817	49.0194
SUMO3	43.7992	41.9356	32.2583	34.7566	47.278	48.953
GDF15	41.1228	37.1613	41.496	44.8991	40.4186	43.4701
LAMA4	38.2057	39.3359	51.4838	49.4394	35.7496	33.6142
RNY1	34.2374	27.0568	0	0	87.3181	99.1556
FTH1P11	49.0152	43.6823	28.1714	28.0376	44.7684	53.9256
RPL23AP2	55.4012	40.4825	18.3826	19.7557	57.0699	56.1032
RPL35P5	51.477	37.9758	22.8041	21.1322	59.585	54.0604
COPB1	42.1888	39.6717	41.4786	37.8841	42.2261	43.3285
HHIP	47.5774	50.1206	28.7563	29.3192	45.9247	44.9744
PEDS1-UBE2V1	38.617	37.9406	43.85	49.2646	39.3397	37.6603
CDC42EP1	44.9522	47.2374	34.4521	34.1802	39.4593	45.8172
AC078817.1	54.7313	37.3857	1.48059	2.89916	76.3768	72.8849
PDAP1	47.4563	43.9082	26.6628	23.8491	49.2545	54.5955
MRPL14	41.6705	35.8223	40.045	36.6344	47.9268	43.4499
HSPA4	45.9309	44.0921	32.1308	32.2991	44.064	46.4976
ADPRS	48.8943	46.2569	19.1938	21.6552	54.7677	54.192
MYL6	46.9559	36.7247	32.2248	29.0025	49.1187	50.3128
UBTD1	32.7958	30.1755	53.8496	53.3698	38.2386	35.6782
LMAN1	39.0607	38.5464	46.0615	44.9947	39.6839	35.0096
RCC2	41.4749	45.4579	35.2691	37.1735	41.817	41.6595
RNF213	58.5492	74.9552	8.85064	8.1917	50.0246	42.094
IFI35	59.7497	50.1874	5.20456	5.51857	59.0888	62.7328
PGD	39.6628	37.5181	39.0394	38.1023	45.2085	41.9622
SND1	39.1064	41.3033	40.6164	40.2949	39.9034	40.2416
ATP5MD	35.3312	31.1601	39.9394	40.1423	47.4822	46.7252
PTPN1	51.7788	50.2968	19.6243	20.7392	48.3402	49.6827
HSPB1P1	43.3034	31.7632	48.3064	36.9469	42.1561	37.6082
BSG	38.4035	39.0695	37.3758	40.1568	43.4237	41.3843
EPRS1	46.4132	46.2471	31.0535	28.9897	43.1826	43.5923
GADD45GIP1	31.4172	26.6236	44.2011	46.0889	42.7914	47.0583
RN7SL3	32.8457	42.4248	3.66199	1.47625	83.273	74.3922
XRCC5	41.0411	39.9303	35.075	34.7686	43.4403	43.7969
GLUD1	42.8642	40.3055	39.041	37.9638	39.0611	38.4091
NUAK1	39.8265	43.8185	43.0282	39.9148	35.9189	34.8961
RTL8C	35.8086	40.9538	29.0895	29.7157	47.5103	54.2208
HNRNPUL2	46.3407	46.4898	27.1169	27.2056	44.7268	45.0443
NRAS	43.3228	43.3825	34.6013	32.9127	40.7702	41.6904
MT1L	37.9709	34.4245	32.7501	33.2498	50.8097	47.0473
PRPF6	42.2913	41.0973	35.5123	35.3047	41.9708	39.7961
CCT8	43.4074	40.3422	31.573	32.6549	42.7901	44.9505
ARHGAP29	43.9491	47.0626	33.266	31.9383	40.8366	38.333
IFIT2	61.5722	56.7863	1.19192	1.09788	56.6082	57.8693
NCL	49.1439	46.3813	18.6225	19.5388	49.5774	51.7344
TRAF7	36.8955	36.5218	43.2027	44.9229	35.4133	37.6857
SARS1	45.5428	41.4003	26.2542	26.8933	46.8631	47.5699
MT-TT	25.9274	38.439	55.6256	61.145	25.6947	27.6655
VDAC1	37.2002	36.0113	32.387	39.1918	42.3178	47.1976
SMARCA5	48.2353	50.1461	21.7799	20.4182	48.3403	45.3794
LXN	20.8505	19.0737	71.0878	72.8258	24.8387	25.4627
RPL23A	31.051	25.7002	51.4021	54.2037	34.1373	37.1444
LMNB2	41.9546	44.8467	30.6468	29.3045	44.19	42.6692
DIPK1B	30.2885	31.8384	50.9122	50.2278	35.1427	35.1622
SEPHS2	46.351	40.7874	30.1663	28.0998	44.5888	43.4588
ARL6IP1	36.6612	44.4926	38.747	35.5752	36.0884	41.8621
ITGAV	34.3167	34.8886	53.4838	49.601	31.3579	29.5492
CSE1L	40.9245	41.3427	32.5266	31.7708	44.4793	41.7542
TXNIP	38.4493	37.7543	49.004	46.4019	29.1656	31.5735
NACC1	41.3039	47.2221	30.9283	30.8065	40.1224	41.7962
ST13	33.0034	32.7113	51.93	47.1399	33.9669	33.3525
RAB14	40.0604	43.2636	33.8574	32.2257	41.6646	40.9968
RAB10	42.8177	40.3439	33.3156	30.3267	42.9022	42.3347
AC080023.2	43.6387	36.5913	27.2496	26.6776	51.5138	46.287
UBE2J1	36.9858	37.5716	41.3612	38.3272	38.6354	39.0669
STT3B	42.4114	45.4834	31.3988	32.058	45.1536	35.2769
RPS23	35.7271	28.209	41.5791	40.6544	40.7553	44.2799
PSMC3	46.238	42.4555	21.1933	23.2755	49.585	48.172
SF3B4	43.0267	44.2383	27.5338	28.5313	43.0317	44.48
CCT3	41.3966	38.818	29.0891	29.9289	42.7731	48.8252
YWHAH	25.4319	22.8673	37.7981	43.1693	51.8579	49.452
EIF4B	28.3149	24.0933	64.1181	61.2687	33.0119	19.6469
EVA1B	24.3958	18.384	58.8465	61.1902	33.8879	33.5296
SLC1A5	37.1066	49.3613	26.4047	29.3294	48.6703	38.9329
IPO7	40.1141	41.4271	37.9601	35.1949	38.927	36.1598
MXRA7P1	29.4107	29.9159	61.0053	54.5416	29.718	25.0128
CEBPD	15.8665	14.2884	79.07	79.8272	19.1482	20.9481
BEX3	32.9481	33.0132	41.3163	42.2408	39.6984	39.088
SERBP1P1	43.9988	42.788	23.5979	20.4388	47.8463	49.5121
NR2F2	40.0245	44.6464	33.6812	32.1524	39.3129	38.2975
EMP1	45.1132	43.7354	18.7649	30.1606	45.8099	44.0472
UBA52	31.1651	24.6961	46.1393	53.0172	33.8734	38.5805
NAMPTP1	45.8418	44.1437	22.3662	21.4701	46.6071	46.7808
RBM8B	46.766	37.1722	18.157	17.8959	48.1602	58.6513
SDF2L1	43.722	34.5328	27.1455	28.7864	44.8675	47.7263
GBE1	47.1422	50.0252	14.7376	15.1027	50.1192	48.6497
GPX1P1	42.4795	34.9946	21.6821	21.3308	48.3375	56.4271
RPL10	26.1261	22.1833	56.4877	60.5224	30.5845	29.0405
SERBP1P5	46.1144	45.0015	21.3786	19.9686	45.1678	47.2262
RCN1	34.8506	38.4912	58.6176	24.9375	15.0567	52.4679
GIMAP7	33.7682	31.4539	41.8602	37.8647	38.2253	41.2251
RPS2P55	46.3423	36.3196	19.9133	14.7821	48.7132	58.2766
SRM	39.3558	38.3157	31.3577	31.7351	42.8714	40.7053
GNS	37.8102	39.9903	39.4326	37.8463	35.1232	33.5381
AL034430.2	31.0002	31.1705	43.61	41.3804	34.1264	42.3631
PSAT1	50.4746	41.2593	15.5745	18.3015	46.8059	51.1343
AC004556.3	35.9937	36.9209	24.6319	22.9217	48.5431	53.836
RPL34P18	24.5899	17.8247	66.9555	59.6715	26.1306	27.6657
IL1RL1	57.9045	53.8303	2.64474	3.48867	48.5917	55.815
ACVRL1	27.8014	30.585	53.1419	52.3953	28.9042	29.061
DHX9	44.2309	42.9194	21.6845	24.9378	45.3974	42.6401
NRARP	13.6631	12.2417	87.0647	84.8546	11.8795	11.7221
RAB5C	52.3025	33.7171	29.2094	10.7087	57.1444	38.31
GBP4	53.6841	56.5071	6.93298	6.52364	50.8279	46.8682
POLDIP2	40.027	38.1924	28.3985	28.039	43.6767	42.6137
EFNB1	32.9317	32.8899	44.9474	48.3372	30.2228	31.5605
MYL9	17.1741	16.1363	76.8428	75.7722	17.4942	17.0836
WARS1	46.3781	46.4072	15.4792	14.527	51.5464	46.1322
COPG1	37.651	38.906	32.7034	32.7809	41.5411	36.6212
MMP10	36.6855	33.8396	34.1468	37.8266	37.455	40.1895
CLTC	41.9256	46.1383	29.9893	26.1154	39.8895	36.0534
SPTBN1	39.0739	43.8182	33.6246	35.1708	36.1096	32.037
EZR	42.376	40.9434	25.9519	24.0073	43.955	42.5599
RPL31	20.9685	22.3163	56.562	58.6585	35.1697	26.1035
TAF7	36.9497	35.8115	35.8726	33.476	39.2087	37.9624
ANXA6	35.4059	34.5449	42.772	39.8667	33.9866	32.4688
ARHGDIA	39.0639	43.3515	27.3775	31.7697	42.0283	35.2091
RPL24P8	27.7825	21.9582	48.3742	42.4364	39.8438	38.1716
PRDX3	38.9907	33.6807	31.7377	31.1597	41.2804	41.072
SOCS3	27.8611	25.7262	52.047	50.2818	30.3112	31.5094
RPL19	32.0846	27.4151	46.3434	47.0931	38.6093	26.1565
RPL32	27.461	25.1371	44.8735	53.3395	36.5936	30.1934
FTLP3	40.4412	31.2936	30.4964	29.0201	48.7626	37.5687
TNPO1	40.3879	42.6482	30.8644	28.6431	38.3543	36.2484
IFIT5	47.5136	47.0971	8.24887	7.49661	53.1698	53.3127
CCDC124	37.7221	37.4944	24.423	24.7456	44.8515	47.4824
RPL18	31.5922	26.4733	50.0917	48.1521	29.7868	30.547
FADD	39.6831	34.7346	28.1692	27.6516	41.8375	44.5114
PARP4	42.7934	45.5097	23.6734	23.9745	41.5177	39.0258
UBE2L3	33.3838	32.1787	33.3327	39.2939	38.1317	40.0865
EFHD2	35.4859	32.2901	38.4373	39.4567	34.1531	36.4444
RPS3	28.5438	23.004	52.2975	52.8799	30.6702	28.4672
CSDE1	38.8696	36.0213	35.495	36.845	33.9763	34.2925
CITED2	29.8639	30.4211	19.6769	21.2792	54.85	59.3939
NUCB1	34.3262	37.5905	44.1777	26.8543	32.0291	40.136
LAMB2	30.9542	33.962	46.2446	46.764	29.4611	27.5755
CDC26P1	28.549	33.282	31.4554	31.5279	43.3232	46.6457
FH	38.2297	33.8556	28.8654	28.9104	39.0363	45.8353
FTH1P20	38.2864	38.2235	28.4431	24.9692	43.4662	41.0442
AC104563.1	34.6278	29.4114	39.57	34.882	39.7728	35.98
EIF6	44.9822	37.2022	21.1405	29.9116	39.0879	41.8654
PKIG	30.9	27.0381	43.5496	43.8783	32.3142	35.9994
EIF4BP7	29.6699	31.3236	48.8481	43.2662	29.5502	30.6261
RAB11B	33.0643	35.6121	35.2602	36.5144	34.3783	37.9505
SRPX	37.9484	34.994	29.4665	31.6548	39.1733	39.373
PRDX4	33.1875	29.2256	30.2667	31.6065	42.5631	45.6499
ID1	30.2168	21.8696	48.161	51.3326	29.5681	30.9367
TOMM34	39.7833	34.7511	31.9594	30.2656	36.14	38.8274
TALDO1	32.5991	28.9805	36.0339	37.8561	37.2343	38.8704
STOML2	37.6263	30.0708	28.9924	33.3976	38.1792	43.1485
ITM2A	28.3171	25.6406	49.213	46.9632	31.0673	30.1611
CCNI	26.9498	28.6976	47.4399	51.8312	29.3568	27.0265
ANPEP	32.7802	34.3364	41.8677	42.7216	28.8134	30.2393
TM9SF2	38.3182	40.9957	25.4045	24.8792	41.1925	39.5128
EPHB4	34.7421	36.9645	35.1263	34.2226	33.7783	35.2928
EIF3L	22.7711	20.842	57.0233	58.1606	25.8832	25.3403
VDAC1P1	38.0776	38.1255	22.6341	21.0434	46.2695	43.4561
PPP1R15A	47.0868	42.2234	13.4823	13.1837	43.395	50.0223
PIEZO1	37.8993	39.9193	32.552	33.5023	34.0309	31.3759
STAT1	47.4544	47.4205	5.85726	5.9206	56.0232	46.4227
RPS27A	23.8958	18.1554	58.3396	55.2559	23.9046	29.4146
TMED7	37.0749	35.3536	31.5345	30.2354	36.2298	38.4821
C1QBP	37.231	32.8933	27.3296	30.0937	39.4036	41.899
SMS	28.4564	26.8878	46.693	44.5836	30.1295	31.7445
ADSS2	39.8956	38.1574	23.3682	24.1877	41.7462	41.0564
PNP	42.4391	37.7406	17.6764	17.4011	45.5328	47.4375
SERINC3	34.0761	32.4414	35.9214	36.2986	33.9656	35.0504
SFPQ	35.5083	38.8352	32.6818	33.5542	33.5201	33.4894
PSMB5	30.6528	35.5563	25.6143	26.8621	41.8525	47.0081
BOK	20.4601	19.0542	64.4805	62.2325	20.3357	20.6254
TNFRSF10B	30.0091	32.3173	41.3254	42.8889	30.0343	30.4283
CCT2	38.495	35.2054	26.4388	24.5223	40.0655	42.0532
UQCRH	33.9696	26.6564	32.6564	34.7906	39.2443	39.2758
EDEM2	36.3663	31.6697	31.0114	31.0056	35.9507	40.3256
LY6E	44.9748	39.2578	10.5163	11.5151	47.8663	51.61
NDUFB11	28.8581	24.2988	42.1971	42.7498	32.4121	35.0601
SUMO2	33.5694	30.3593	31.4476	31.7952	40.2697	38.1317
COX5B	36.5785	26.2742	28.3768	29.6252	42.5152	41.5371
GMPR	42.2775	45.6113	10.1697	8.94372	47.8146	49.4824
NHP2	37.2002	29.7805	23.6795	24.8555	42.609	46.0624
KIF1C	36.6349	37.124	31.4383	30.4588	33.6369	34.8182
USO1	33.9963	35.1422	30.9789	34.3149	34.8148	34.6568
PDIA3P1	37.1932	33.9328	28.365	27.96	37.72	38.6839
SOX17	24.705	26.7858	44.6411	44.2682	31.4454	31.5219
NUDT4B	36.3365	37.9196	26.9169	27.7112	34.8995	39.2275
AL035078.4	12.8887	15.0416	6.84789	52.4607	103.335	12.033
HMGN4	34.7757	31.8611	32.0162	30.9759	35.8433	37.0984
ITGB1	35.8316	30.9779	34.4558	32.0116	34.5609	34.569
DNAJB6P1	37.9021	31.6489	31.2493	26.5991	38.2311	36.6887
OAZ1	29.1588	25.3809	37.5892	47.279	30.5283	32.3744
RPL28	24.1295	23.0172	46.057	47.3509	32.0212	29.4502
ZNF622	42.4087	39.8234	17.7717	17.2139	40.7782	43.9053
TXLNA	39.8949	43.3389	22.3945	22.5056	37.1142	36.3844
TXNRD1	31.4157	49.4463	11.6177	11.1949	49.7986	48.0299
DAP	30.3703	31.1373	35.9679	39.3615	31.6676	32.7038
RPL7P23	47.8075	34.0495	6.46669	3.79852	52.0096	56.5536
TMED2	52.7685	36.3459	20.6557	20.7531	32.7052	37.4529
CMTM6	31.8582	32.8718	36.7588	35.5486	31.9864	31.2479
ILRUN	39.9799	41.4415	22.6889	23.2412	36.6875	36.1744
KHDRBS1	32.7879	46.0378	24.7744	24.6275	35.1274	36.7075
PKN1	30.4449	29.4	37.7689	36.4424	34.1521	31.6973
AC241585.1	34.5482	37.7271	26.0612	24.4205	37.4289	39.6596
LMAN2	34.9899	32.704	26.9349	30.8651	36.7108	37.5346
GTF3C6	36.331	34.1468	25.2818	22.6884	39.8636	41.3693
SLC7A5	36.8716	40.2323	24.957	27.1572	34.7537	35.379
OVCA2	35.7208	29.2762	24.364	26.6658	40.0756	43.2293
AP1S1	38.1584	29.273	31.6187	27.1571	29.6955	43.2277
EIF3D	34.6801	27.711	36.6238	34.6743	31.5656	33.8546
SBDS	39.6187	33.0421	21.0486	19.7148	41.0868	43.8876
SEC14L1	39.172	42.5896	16.0601	29.7999	32.549	38.1388
OSTC	25.6909	35.7433	37.7035	44.8385	27.0553	26.9335
PTMAP5	37.8223	34.1573	26.7112	20.1189	38.517	40.4715
ODC1	37.3145	32.5347	31.8533	32.1887	30.649	33.0226
EIF4G2	28.6144	33.0529	37.3489	34.2302	30.632	33.3025
ADAM15	38.0067	35.2619	24.0572	25.9362	37.4506	36.3554
EEF1A1P13	31.3885	32.3617	33.3866	30.098	35.2962	34.119
SERPINH1	30.9849	23.7031	40.3628	41.8491	31.8673	27.6905
CCT5	35.8495	31.5294	23.66	24.666	40.4817	40.0676
ITGB3	30.3963	33.2115	39.2216	36.1547	28.5408	28.7174
MPZL2	38.25	36.892	21.59	22.2683	38.2999	38.8609
ARF4	32.2885	34.9898	27.0947	20.0522	46.9645	34.5271
OGFR	49.1991	49.9275	10.946	11.4418	24.671	49.6931
AGRN	32.6547	36.2205	35.5644	41.8159	26.9538	22.6609
GLO1	31.6851	29.3361	34.1956	36.8221	32.011	31.7172
PTMA	28.8948	29.6102	20.7861	24.3193	46.3001	45.8203
PLXNA2	39.9079	45.3449	19.7286	19.8984	36.382	34.439
HBA1	27.2946	70.573	0	0	43.6968	54.0929
CAPN2	35.1869	36.3604	26.161	26.0178	35.7606	35.8235
B2M	30.2618	22.7242	13.2816	40.692	34.6927	53.3044
TM4SF18	22.4356	21.6116	53.1619	50.2397	23.8293	23.5864
AC090498.1	33.7283	20.8161	35.21	29.4265	40.0849	35.4126
AP002990.1	31.3894	7.28785	50.1729	56.9414	42.4369	6.37683
ZNF22	30.8852	28.5198	37.7017	35.261	32.6597	29.5206
NDUFS6	35.273	26.5005	27.0475	26.2321	38.9058	40.2608
SRXN1	40.6141	38.5212	14.9556	16.2878	41.0432	42.7133
STAB1	27.944	29.7834	48.6597	48.1165	20.5087	18.9489
RPSAP12	36.0272	29.5221	20.6716	23.859	42.1888	41.4986
DBN1	35.0141	35.8689	23.0497	29.1979	32.2239	38.2829
AC107075.1	35.5416	29.418	32.4092	23.8969	38.7882	33.5688
RPL27A	21.7605	18.4144	50.0978	51.2691	26.8687	25.0831
TMED10	32.972	32.2096	31.1902	32.196	32.1408	32.2157
CDC37	35.3428	32.5806	26.3214	28.6653	36.3578	33.612
MAP1B	39.8848	49.2524	18.764	16.6233	35.9753	32.3253
PBX2P1	32.9068	35.1206	25.7434	29.4522	34.2139	35.2947
PPP2CA	35.339	32.2426	26.5499	24.5424	37.6445	36.2113
HNRNPAB	36.0774	33.6876	24.3193	24.2553	36.0738	37.7411
PEA15	35.8238	39.7408	17.0915	18.3689	39.8656	40.8247
MMADHC	33.9724	30.7535	29.1499	30.5555	27.9321	39.2376
PSMD2	36.0404	39.7135	17.8909	20.8015	37.8838	39.0816
STIP1	35.3869	34.8509	22.1291	23.3316	35.5368	39.819
ATP5F1C	29.714	24.9351	34.9454	35.7045	32.4811	33.2644
ARPC4	34.8915	31.8157	26.1594	25.646	36.5312	35.8042
RPS3A	11.9123	20.1201	49.3619	56.6802	25.1593	27.5668
TAF13	35.3109	38.3168	19.2135	18.5892	33.9303	45.3505
RANGAP1	32.2849	29.5241	33.6023	37.6246	32.1891	25.4666
ATP1B3	35.899	21.3337	34.8325	34.8174	24.8656	38.1737
BMX	25.307	27.0677	38.372	39.6506	29.4104	30.0532
KHSRP	35.9934	38.756	22.8099	23.8246	33.0154	35.3764
TMEM140	36.7798	36.1335	18.7914	19.347	38.8493	39.8136
TNFRSF12A	33.8367	29.4475	25.7789	24.8955	36.6842	39.0472
PSMB6	32.9539	32.081	25.1971	26.8576	32.3207	40.2262
SCAF1	33.2292	37.1486	26.9255	28.8	30.8462	32.6469
TIMP2	33.8091	15.7307	16.3323	63.1427	30.467	29.9387
NOL7	36.6619	32.3687	19.1194	18.2032	39.644	43.2386
PA2G4	36.3167	35.1876	21.086	21.2373	35.6909	39.4053
IARS2	31.2002	33.3213	31.0538	28.6134	32.7768	31.9303
RTCB	32.7031	31.2259	27.9038	28.3545	33.4545	35.1174
RPS7P11	27.2971	20.8696	46.6027	37.9842	26.4406	29.3181
AL133260.1	38.7616	31.4816	13.0407	15.4137	42.8253	46.3146
ATN1	33.0591	37.6028	27.8629	27.189	30.8367	31.0703
RPL37	24.6725	21.3193	35.4043	33.4289	36.6076	36.1456
B4GALT1	30.494	33.3395	33.3512	31.9829	28.6801	29.3181
TRIR	30.1871	26.0951	30.7904	31.139	32.8692	36.0805
TNFAIP1	26.6275	25.8906	43.1922	39.4014	26.2035	25.7879
PSMD3	34.8514	38.6337	14.4059	19.8655	41.089	38.124
CD81	27.9885	30.2374	34.6035	37.7339	27.8107	28.5052
PPM1G	31.8807	34.1705	23.9151	24.7578	35.2733	36.8116
MUL1	37.7824	36.3568	18.7814	17.2703	36.2569	40.0971
KPNB1	34.5016	36.981	21.5832	21.4129	35.6604	35.7313
COX5A	28.5435	27.8718	30.4573	31.7015	33.5735	33.4729
SNRPC	27.3097	27.1692	26.2298	31.5905	37.128	35.7761
RAI14	36.3734	30.2183	32.5861	22.4858	28.4138	35.1072
CALM3	29.358	28.71	31.7676	34.0594	30.431	30.702
CAV2	27.7579	25.6095	36.3154	37.2675	28.1355	29.9281
PPP1R14B	16.1479	13.5673	58.9477	59.0999	19.443	17.8027
AC010343.1	38.7971	32.4739	13.9261	11.4282	45.3445	43.016
MDK	29.01	28.3016	32.6255	30.0894	31.6804	32.7328
MAGED2	27.8298	27.5209	33.7029	32.9861	30.1683	31.5283
PSME1	32.8183	26.7824	26.36	25.7784	37.0238	34.9287
CREB3	32.1645	31.9402	21.6459	20.92	36.7333	40.1348
BCL6B	30.2093	32.8061	32.2505	32.1624	27.2417	28.466
SH3GL1	28.8424	28.2217	28.647	28.3644	31.0154	37.3345
CDC20	32.7362	29.2033	26.0624	25.3125	34.7986	34.0288
RHOJ	23.9016	24.4542	41.9718	42.445	25.5057	23.6565
RRBP1	29.4037	38.701	26.6603	25.1291	31.7593	30.2697
FKBP8	27.8932	28.5317	30.3728	29.9691	32.0475	33.051
CALM1	24.7549	23.2065	44.1948	40.6587	24.977	23.8559
ADGRL4	34.2591	33.7413	19.9601	23.1359	33.0683	37.4155
CLSTN1	33.4288	36.3833	25.3169	25.263	31.0118	29.9623
STX12	31.2833	29.5478	27.0961	26.9306	32.6674	33.7079
ESYT1	32.7985	34.4106	25.689	26.2916	31.221	30.7648
ACTR3	38.5982	33.9198	24.8173	24.2462	27.584	31.9469
MRPL15	33.4975	31.8174	19.032	16.1808	38.1232	42.0794
UBC	13.7114	30.9818	68.4494	16.559	34.8555	15.8743
CNPY3	31.4236	26.8663	25.2151	25.7474	33.0625	37.8107
ERP44	35.9932	30.3067	20.1745	20.7214	36.1058	36.5616
SRPRA	31.5079	32.9335	24.5297	26.3036	31.9854	32.295
RNF11	28.3852	27.8449	32.1136	35.0281	29.2595	26.2049
SNRPEP4	33.8669	30.7769	25.3941	21.2447	35.3654	32.1281
FKBP10	26.4351	20.8795	39.1684	32.5941	29.1369	30.4142
YWHAZ	31.2556	29.5279	25.7465	27.3057	33.0384	31.5629
NRBP1	33.4141	32.0671	21.5179	22.9416	35.2503	33.1099
TCEA1P2	34.6545	35.0386	20.2609	18.3043	34.3737	35.544
SERPINB9	35.162	36.9927	23.3195	22.5254	30.4584	29.7091
FASN	33.1016	40.4999	22.6317	22.4791	29.9526	29.2521
PFN1P1	27.7902	22.4526	29.6918	31.9006	34.2602	30.6088
CDC42BPB	30.047	33.7886	28.9685	27.9962	29.057	26.7254
CD59	33.0235	30.1211	28.9665	28.746	27.3225	28.3221
RPS24	22.9634	12.8404	47.1558	48.3772	27.3635	17.6691
OAT	29.5291	27.2	29.5934	29.62	29.521	30.7804
RPS20P14	27.6935	23.31	30.9518	28.7255	35.1167	30.2018
SH3BGRL	25.3423	25.098	34.8015	34.0893	28.5342	28.0253
AC023509.1	28.4152	27.4946	27.7149	25.3669	35.2798	31.54
PARP14	40.2081	42.4972	11.7634	11.4904	36.1532	33.2615
MRPS26	30.4632	28.684	28.4006	23.2736	32.9283	31.2873
AC026462.1	34.6329	35.3865	12.8991	10.9217	38.4907	42.5656
MAGED1	24.6342	24.5421	38.0818	37.2406	24.797	25.2988
RPL38	24.9385	23.3193	25.6791	21.5242	39.277	39.7818
FBN1	26.4903	26.6369	40.4607	38.6533	20.5519	21.3861
TMBIM6	32.0523	29.0726	15.3939	30.6226	33.3399	33.5414
U2AF2	33.9865	34.487	17.6513	17.9096	35.083	34.8952
C2CD4B	8.42358	6.70674	72.3525	70.235	7.84997	8.34697
PGF	18.3572	22.6679	40.3706	40.7978	24.3937	26.7538
HPRT1	27.2687	25.8258	28.8689	28.2264	29.9827	33.0461
TIMM13	30.1479	21.8591	28.9057	26.0042	32.5865	33.6687
TPRG1L	27.8612	28.6969	29.3948	31.8042	27.2516	28.0768
PRKCSH	30.7026	29.961	26.9006	26.639	28.7331	30.1308
MAP7D1	31.2725	32.7143	24.7637	21.7155	30.5962	31.6786
TNFSF10	36.4509	31.2921	20.3942	19.68	35.4306	29.2169
H2AZ1	32.1387	28.5338	16.2192	16.1175	37.5968	41.6621
LRRC8A	32.4861	33.8643	20.3072	20.2515	32.8458	32.3608
IFI44L	43.11	43.9108	3.63139	3.9901	40.6399	36.2612
RPS17	27.8421	22.2067	33.0032	19.4018	33.5159	35.511
SETP14	33.5782	34.5747	17.8543	16.8294	32.7592	35.7468
MYO1C	27.6116	28.9062	30.8159	31.575	26.0957	26.2214
MAPK1	28.4031	29.3574	30.5513	29.7793	26.9076	25.9939
RRS1	35.0807	32.2609	13.331	14.041	36.3019	39.7132
KPNA3	31.1014	33.1947	24.7388	23.4972	30.0495	28.1293
ERAP2	28.5778	30.4139	28.2953	29.4876	27.7798	26.0402
RPS26P6	28.8622	28.2263	14.4364	11.5965	42.087	45.3145
FUS	39.6652	35.9396	12.9169	13.1141	35.5745	33.1194
CD9	34.1962	30.7876	14.2782	14.4385	37.3485	39.235
RAD23B	34.4815	33.7219	13.5524	20.3384	33.6732	34.5111
ZMAT2	31.2662	25.3348	24.2132	23.146	30.561	35.0338
AKIRIN2	31.2926	30.1752	21.1815	21.9918	32.1551	32.1071
CAPNS1	28.1557	31.68	22.5572	27.0852	28.4203	30.5876
FAU	25.7367	23.7941	27.1449	24.738	30.974	35.9284
OPTN	32.1171	30.0368	20.7771	21.6781	31.8185	31.8361
NPDC1	16.7197	16.1249	55.9795	42.6935	20.3352	16.0778
LGALS9	36.9548	36.969	5.00095	6.26901	39.9243	42.6562
PPP1R9B	29.353	31.0749	25.73	24.1979	28.2697	29.0964
UTP3	31.8227	32.1714	16.7079	17.4496	34.6504	34.7191
ELOVL5	27.939	27.891	27.6776	27.9483	28.0424	27.7903
HNRNPA3P5	37.3342	36.3912	5.64445	4.99602	45.5296	37.264
ARL6IP5	24.8357	25.738	29.6519	30.6176	28.9209	27.3144
SCCPDH	23.3869	24.003	31.1362	32.7797	27.2914	28.3764
VCL	31.2654	32.9992	17.1468	29.1258	28.1441	27.9175
PARK7	24.5944	26.2477	25.2852	26.255	31.8778	32.2384
EEF1B2	21.3346	18.9242	33.8315	37.9726	26.4967	27.8901
LDHAP4	32.429	34.9373	13.6819	10.4883	38.3883	36.4256
GIMAP4	19.9015	23.4653	35.279	33.8167	28.7173	24.8478
KARS1	29.6643	25.7935	21.0747	22.3366	32.8671	34.2789
HMGN1P36	28.9612	30.3428	15.778	16.293	35.4388	38.9919
SDC4	28.0461	28.7789	29.4558	30.5024	24.2792	24.6165
ZNFX1	34.9227	43.6694	8.91617	9.0482	36.5067	32.2291
LAPTM5	29.0927	28.6539	22.5559	24.4754	29.9211	30.4975
PLOD2	29.6909	28.8563	24.1271	25.0392	29.3141	28.0436
SLC25A28	36.2521	36.4511	7.2906	6.94844	37.7916	40.2542
TPX2	30.7557	31.3386	21.0867	18.409	32.1406	31.0195
H2AX	24.5843	23.4332	32.3012	33.9873	25.9877	24.1461
MVP	28.8574	35.1831	20.3726	21.2595	31.05	27.7021
DDX17	22.9138	24.8406	38.799	37.1779	20.6629	19.9486
CLTA	23.7112	21.6223	21.1349	21.8026	38.6277	37.4101
UBE2M	28.8713	27.7651	25.5289	23.0972	26.9556	31.8791
MLEC	26.8469	29.0301	28.4328	28.7702	26.0977	24.8891
ABL1	30.4989	33.9965	20.8832	20.0568	29.2451	29.2035
AC037198.1	33.0894	29.9076	24.5156	22.5384	27.8686	25.9295
FAM120A	30.1139	30.8279	25.9231	25.8089	26.1016	24.9635
ARPC2	25.5685	24.2998	27.5506	28.5628	30.8667	26.7782
CDK17	31.8173	32.9833	18.2319	17.265	33.3724	29.8782
CMPK1	26.369	25.6023	29.4677	28.8598	26.3717	26.7907
PRPF19	32.0525	30.7149	19.9767	22.695	29.2859	28.6086
PLOD3	30.6369	29.3977	23.5937	24.7068	26.987	27.9935
PPP3R1	28.3274	32.0872	22.2727	23.3142	27.8229	29.4315
CD151	31.9361	18.6542	30.8654	23.0061	35.2189	23.3675
MRPL37	28.9997	16.9889	24.6166	27.0392	30.9555	34.3316
C4orf3	31.5348	27.1544	25.5861	25.6466	17.8452	35.1278
MTDH	29.0789	29.4496	24.4783	23.1722	27.3757	29.096
ACBD3	27.3198	30.5294	22.7206	24.0484	29.6973	28.1437
MLLT11	28.8552	26.7226	20.8037	20.8494	33.529	31.6546
MORF4L2	31.3281	28.5154	22.4289	23.0542	26.3584	30.7079
CLU	9.16795	8.48706	62.3364	62.7238	9.29581	10.0633
PPP2R1A	25.1292	28.2685	26.8947	25.3548	28.4794	27.8981
NOMO2	31.9366	29.4575	20.5489	20.947	29.4836	29.5933
QSOX1	21.4655	20.81	40.5257	37.2944	20.6185	21.214
RHEBP1	33.1858	14.5079	20.1566	24.2697	36.0473	33.2884
MANF	26.4968	24.469	21.5275	22.576	32.727	33.6208
ADIPOR1	28.1532	29.2006	20.7615	21.0273	30.8692	31.3549
MAP2K1	30.6534	31.4045	18.98	19.5026	30.8096	29.9896
NMI	34.9952	30.7971	10.0052	8.82849	38.2474	38.233
UGCG	22.8257	25.1364	34.4865	35.8761	22.3435	20.4128
UTRN	30.85	36.4359	22.6078	20.2169	27.9937	22.4523
DYNLT1	27.4835	26.0324	19.472	22.6555	28.7411	35.9788
PTGES3	28.0131	27.418	21.9473	22.4888	29.8557	30.5432
IQGAP1	29.746	33.7075	23.958	22.9538	24.1694	25.5832
PATL1	34.3913	35.665	12.7858	12.0895	31.887	33.1698
ZFP36L1	28.8088	30.358	31.8494	24.9001	24.3007	19.5464
ALDH1A1	21.3599	20.0572	38.9541	37.7188	20.1324	21.2414
DUSP5	35.4103	31.299	16.9396	18.2649	28.0927	29.2487
SPCS3	25.7363	24.4095	29.3067	29.5562	25.6661	24.2401
SECTM1	38.5361	37.6061	1.22034	1.38921	40.1987	39.862
C4orf48	8.07963	7.1625	60.814	57.3496	12.2081	13.1443
GPX4	18.9245	16.347	41.6673	41.3121	19.9917	20.3317
H2BC12	33.8184	34.1683	9.62873	10.4456	31.6129	38.8996
DEGS1	38.1401	35.9569	17.2807	18.6753	23.2321	24.8408
RPS15	24.7129	21.5473	28.712	21.3648	30.2979	31.2391
UBALD2	21.9783	18.1831	35.509	36.1441	21.8779	24.1615
LTV1	31.6794	32.2623	12.687	13.9519	31.8243	35.1607
USP22	22.8435	25.5747	31.7393	31.2926	23.4697	22.5774
UBE2SP1	20.5741	21.1003	30.5194	34.874	26.3866	23.9439
IRF2BP2	24.314	25.7777	32.2497	32.1064	22.2541	20.6679
RHOC	21.4589	21.1142	29.821	23.7286	28.6386	32.5838
TYMS	23.8831	25.6176	24.769	26.8866	29.8936	26.1824
TOMM22	26.9442	26.0687	17.8766	18.2967	32.8079	35.1698
STC2	32.5318	29.6913	13.868	14.4036	30.956	35.3896
ZFP91	28.5184	30.397	20.3952	21.0368	29.3609	27.0143
DDX60L	38.4769	39.5966	5.93651	6.10774	34.8068	31.7212
PPP1R16B	23.6874	27.5116	28.3939	29.0489	23.7775	24.1384
MGP	34.0913	26.467	12.6049	11.0352	36.6546	35.7038
CHPF2	26.1392	27.7237	25.306	24.7653	25.2011	27.3424
MRPL44	28.192	25.1115	21.5076	20.3093	30.4874	30.8107
TRIM28	24.4912	22.7764	26.4971	33.3523	24.4673	24.8023
RPL22	22.1738	18.8244	34.8241	32.158	24.466	23.9262
GTF2F1	30.0653	31.3747	14.995	15.8084	31.9718	32.1543
WWTR1	24.4376	26.5424	28.532	27.4407	25.8766	23.1945
DAPK3	26.9846	25.4041	23.1317	23.6168	27.5705	29.0828
TIMP3	11.3292	12.2404	57.585	53.66	10.1618	10.7064
RASIP1	23.0924	23.0315	31.2687	32.2132	21.5301	24.4962
SMG5	30.9437	30.8904	17.9398	17.1569	29.7181	28.9403
FOSL2	27.0231	28.2233	24.0705	22.3384	28.0764	25.6573
ADIPOR2	30.6302	33.3546	13.21	12.5828	33.5848	31.9794
CD34	5.97712	5.91939	65.4074	66.5518	5.82495	5.47285
TMSB4XP1	39.68	33.2482	4.77078	2.80253	45.1093	29.5102
ECSCR	29.3705	7.25594	31.6107	30.0907	31.7016	25.036
LASP1	36.5801	19.8515	33.1524	10.7369	18.1723	36.2321
HNRNPA1P48	22.908	17.9999	53.1167	5.8587	26.401	28.1442
MLLT1	25.3726	27.5487	26.1614	26.915	24.0785	24.1637
GOT2	26.3769	26.044	22.9085	24.1367	28.1014	26.6294
IER2	32.4026	9.09793	22.4286	21.878	31.7347	36.6183
DUSP23	19.3479	22.5926	25.5099	25.244	30.465	30.6713
GOLPH3	24.4576	23.6302	27.2564	26.8863	25.5685	25.8714
CCNA2	25.829	26.3708	23.8602	25.1031	26.5648	25.8535
MRPS21	24.8308	23.2412	25.564	26.1594	25.5361	28.2139
BANF1P3	25.9405	25.6715	12.5854	12.8044	31.3069	45.1554
LATS2	27.239	30.896	21.2914	21.7302	26.0562	26.2422
TCIM	13.7899	11.9859	48.0334	49.1623	15.7206	14.7026
HDGF	25.0373	26.9255	22.0459	24.2286	27.2565	27.6507
COL3A1	18.4721	17.361	43.3683	44.2951	15.1519	14.4754
OAS1	35.4225	33.7082	2.45563	2.2665	39.1995	39.9466
TPD52L2	24.8394	22.6721	27.1453	28.5997	24.3509	25.3191
G6PD	26.7923	27.2666	19.6453	21.5165	28.5796	29.1046
RAC2	24.2753	19.4001	31.9348	33.6536	20.3146	23.3225
MRPS10	25.2253	22.3033	26.5915	28.165	23.97	26.322
ARF3	27.1837	28.9541	19.8785	20.6486	28.4759	27.4019
HSPD1	27.5136	24.875	22.8333	23.2768	26.4813	27.5584
APOL2	34.9635	34.2538	5.97402	6.55394	35.5248	35.0673
AC243960.2	38.6444	34.9204	4.13872	3.88293	34.7762	35.6654
COTL1	19.0653	19.292	38.6234	35.6234	19.257	20.0755
UQCRC1	26.2002	22.5849	24.7305	24.1069	26.4087	27.8387
PWP1	26.07	25.4555	18.8666	21.8733	29.3134	30.249
TDRD7	35.1208	33.8539	6.58338	7.40904	33.9965	34.7668
MLF2	28.4244	26.4404	18.463	19.3309	27.222	31.8287
TM9SF3	27.1549	29.8097	19.7232	19.5009	29.2396	26.2792
ITGA2	32.7939	35.47	18.6838	18.7805	17.4414	28.5179
LIX1L	24.0296	25.7858	26.2572	27.9652	24.8969	22.5429
GINM1	25.2594	23.6664	24.7992	24.8137	26.2603	26.513
PGRMC1	25.7469	22.2257	24.3588	24.4188	27.396	26.9211
DYNC1I2P1	27.2828	25.3055	20.8504	19.2118	29.1902	28.9903
LARP1	21.2416	44.8604	18.921	13.0071	19.0998	33.6621
STARD7	27.1966	26.7566	21.1119	22.4564	27.1	26.1391
MOB1A	25.3947	27.3003	21.9603	23.7356	26.9781	25.2417
ANGPT2	27.2586	26.6236	20.3781	21.1429	26.6347	28.4179
RPSAP19	20.2064	18.1847	39.1574	33.391	19.8846	19.5232
SNORA73B	13.8591	23.597	4.42005	1.85461	52.9018	53.704
TNFAIP8L1	16.4424	17.9279	41.4247	41.258	15.6962	17.4408
CSNK2A3	27.3389	25.7422	22.1911	22.5923	29.6211	22.5088
HADHA	25.569	24.9857	23.388	21.2678	26.9683	27.7246
TOP2A	25.8815	26.4293	25.3033	23.7944	25.087	23.1505
ARHGAP18	23.8399	23.4173	27.7423	27.4237	24.7003	22.495
SPHK1	25.1277	25.1766	22.424	20.8494	27.4998	28.2361
HMOX1	28.8752	27.6398	14.3349	15.4515	32.1072	30.5493
CCDC50	24.5772	24.5155	25.2213	23.8321	25.2358	25.4411
TCEAL8	21.6739	16.2824	32.4373	32.0985	22.8746	23.4274
UBE2R2	22.5345	21.8097	30.8015	30.5209	21.8326	21.2823
MDH2	23.7555	22.2841	24.5871	25.5846	25.2373	27.1116
ANKRD50	31.068	35.7803	13.2284	12.4788	28.7457	27.159
NGRN	27.0097	25.1727	21.6836	20.0823	27.062	27.353
ROMO1	22.3934	18.2985	24.9571	24.2114	30.8451	27.6073
NOMO1	30.276	28.8081	17.4328	17.6449	27.1668	26.9048
DNAJC3	28.4092	30.6583	17.6476	16.4351	28.2796	26.5207
PIR	20.4582	18.8923	29.4293	33.1839	21.9375	23.9333
GRAP	25.3958	24.5073	20.9918	22.4801	27.248	27.1131
CAPRIN1	26.6773	27.2192	19.7069	20.3844	27.7066	26.013
HERC5	37.4903	36.1982	1.2958	1.18008	35.1886	36.2951
CAVIN3	17.4578	14.7212	38.7181	33.359	23.7998	19.5581
YBX1P10	28.7681	24.6194	15.458	15.0041	29.9645	33.5394
FAM168B	23.1459	25.0586	28.1176	26.5013	22.5739	21.8445
UQCR10	21.6257	21.4235	24.6899	22.3218	29.7551	27.389
LAMP2	26.6231	25.7446	21.3055	21.5041	25.6652	26.3133
AC026271.1	29.142	26.7347	17.201	14.08	29.5076	30.4774
KLHDC3	24.2641	22.8309	25.2024	25.2427	24.0955	25.4882
CALD1	21.4515	23.2938	31.5296	29.919	21.3619	19.5103
WDFY1	26.1597	26.9843	24.607	24.8052	22.4708	21.9513
IL6ST	26.7338	27.8782	22.4347	14.2961	33.1522	22.428
SWAP70	32.0559	22.7927	25.1622	24.4957	21.3197	20.9864
HYAL2	38.2629	23.2138	17.4763	14.0658	25.2097	28.4882
PI4K2B	32.9359	33.8175	8.45178	8.38527	29.7452	33.3199
CNP	35.9284	29.653	8.48468	8.52038	31.7399	32.3048
FAM50A	24.7129	22.4697	23.7633	23.9807	26.5014	25.1888
SULF2	18.4161	18.8097	35.1507	37.6558	18.2421	18.2454
GPR4	31.58	31.5536	8.9466	9.0728	33.0397	32.1516
CERK	20.928	19.6959	35.9811	33.9836	18.6055	16.7926
MAPKAPK2	22.5159	24.7627	24.9535	26.6651	23.0468	24.0407
FKBP4	27.7857	24.5069	18.3265	19.5227	27.1679	28.3206
ARPC1B	26.3401	25.0463	15.5856	27.8039	25.9124	24.8866
HNRNPA0	23.4994	22.0545	26.5085	24.5551	24.0998	24.8239
AC006064.4	34.5557	32.2173	1.67894	4.18386	43.6575	29.1079
PSMB4	23.1605	19.8894	24.844	23.807	26.224	27.4598
EIF3C	26.9462	27.733	19.2829	17.8143	26.9073	26.3952
DHFRP1	29.8134	22.8087	18.6657	19.6275	23.1671	30.7342
CXCL5	13.7745	13.1384	45.4508	46.7225	12.8793	12.7426
UAP1	25.7724	24.7829	23.3554	22.4686	24.1777	24.0822
MTA2	28.2328	27.801	16.1372	15.7591	28.1249	28.565
RPL23	18.4935	14.5106	34.5313	35.7173	21.8321	19.4493
SYNPO	25.8204	23.4994	25.0083	26.0069	24.3598	19.7842
PAK2	23.1035	24.5714	27.5377	26.1908	21.459	21.4227
CORO1C	26.0866	26.3604	25.1404	22.0106	20.1012	24.2323
DYNLRB1	20.6312	17.837	29.8191	29.193	21.3758	24.9878
SDHDP6	23.0952	22.768	22.1404	20.7559	27.9436	26.974
ELOB	19.3675	16.0075	29.7704	29.2834	23.1904	25.9688
PERP	23.2878	20.7953	25.6836	26.2858	22.6593	24.8517
CDK9	24.9817	23.0965	20.5264	23.5575	23.6637	27.4429
NAMPT	27.024	26.5211	17.7769	17.81	27.5865	26.5308
VEGFC	22.2784	23.7589	25.7393	27.9803	22.1603	21.3155
HBB	22.4297	49.063	0	0	35.1497	36.5629
ARPC3P3	27.375	20.7358	19.475	24.1197	26.3972	25.0957
PDIA3P2	28.2531	27.1731	19.1593	12.3719	27.8095	28.3662
CTNNA1	26.7024	27.5576	20.4655	20.0297	23.0942	25.2833
TWSG1	24.4044	22.4164	25.6203	23.5831	23.8021	23.0699
PPIAP31	25.702	25.232	14.5732	14.6493	34.5718	28.0011
CRTAP	19.6626	18.0249	30.7284	30.859	21.6498	21.7262
RNU4-2	2.63838	9.68867	0	0	73.8054	56.5088
TNFAIP8L3	32.3076	30.8803	5.46748	5.2231	33.8758	34.8861
RAB43P1	28.0422	29.0466	13.1222	12.8467	28.2691	31.1416
ALDH18A1	22.0281	22.1009	27.5576	28.9199	19.6792	21.9548
FBLIM1	21.767	22.0325	24.4385	27.0769	22.5303	24.3221
CHMP5	27.4615	24.449	12.8913	14.3202	30.7996	32.1674
NCLN	20.4997	20.205	14.0132	20.2201	34.0183	33.0021
TMEM88	14.9439	13.2894	39.8061	42.7048	16.6081	14.6047
NOTCH1	20.068	25.4938	30.8296	29.539	18.4834	17.4624
RPL15	17.0381	14.7683	36.0341	36.9369	19.0819	18.0028
TKT	24.6046	22.6844	22.6753	22.931	25.0074	23.8991
COL8A1	43.3552	41.0461	3.65575	3.6648	38.8094	11.0264
ITM2B	20.1767	20.6515	27.9904	24.1414	25.2577	23.2331
TCEAL9	20.828	17.9978	25.7985	25.8762	25.1764	25.771
REEP5	21.0516	21.627	22.8955	22.6786	27.1466	25.8715
ITGA6	23.424	22.3111	28.227	25.6262	21.155	20.4491
CDR2L	20.115	20.6964	29.3627	29.4416	20.514	21.0544
GPKOW	24.9946	26.248	16.5877	16.1253	26.4546	30.736
UCHL1	22.9648	22.0803	21.8621	22.5669	26.2442	25.3772
RACK1	19.9718	17.9773	29.7163	28.8631	22.4141	21.8969
NCSTN	23.3444	24.5376	20.455	21.7351	25.1507	25.441
MTND4P12	16.9657	31.9823	24.4163	27.0632	20.2091	20.0109
EEF1B2P6	17.6881	14.4988	36.3673	35.4163	17.5247	18.8686
HADHB	21.2815	19.3365	29.4232	28.0764	19.8081	22.403
SERBP1	24.2747	23.944	21.1191	20.5682	24.6126	25.6983
CMTR1	30.1119	30.484	9.04248	9.35617	31.5311	29.6542
GNB2	20.1146	20.8383	28.8986	23.3185	23.0676	23.9135
ICAM2	22.7475	20.0601	20.7801	22.6565	29.1592	24.7326
RARS1	23.1445	23.733	19.0113	20.1784	26.7025	27.1718
AC011979.1	30.9617	25.3201	3.60053	2.21939	38.3034	39.5224
AL158801.4	29.4402	22.8029	7.61815	10.5771	31.9947	37.4825
PPIC	23.2948	20.8505	21.6851	23.2399	24.5731	26.2401
ANXA7	23.3575	26.2718	20.0919	15.806	29.1296	24.9692
SPTAN1	27.9892	29.3405	17.706	17.4356	23.959	23.1847
PTPRF	21.5487	23.4911	25.3813	29.6482	19.9862	19.5494
TARS1	26.6824	25.3837	16.2855	15.4458	26.3849	29.1478
UBE2V1P2	29.9293	32.8213	6.14804	9.02845	30.8342	30.558
RASA3	20.2883	22.9699	27.1915	26.5955	20.9745	20.7658
PRDX2	18.4298	16.2959	31.3196	30.6139	19.7223	22.3957
GADD45A	27.549	21.046	17.6996	20.5665	28.5095	23.2815
YTHDF1	24.0639	24.7161	21.3185	21.6755	23.9889	22.889
TUBG1	24.0554	26.4367	14.6785	15.7684	27.7577	29.8631
CASP3	24.0856	23.8881	19.9055	21.4928	26.2749	22.853
ETF1	24.2185	23.9672	18.1065	18.8982	29.3676	23.7362
AP2B1	25.2067	26.8819	18.941	27.584	20.9911	18.669
UQCRFS1	21.0954	16.8636	25.922	23.0688	23.7302	27.5402
RNF26	22.6436	23.1641	20.8754	22.8388	23.9317	24.753
CMPK2	36.177	35.3817	1.04828	0.954667	33.6411	30.9014
AC079140.2	17.8142	15.5758	30.8437	24.423	26.057	23.3796
ALPK3	22.4155	25.6545	24.3041	24.1739	21.1078	20.4158
TRIP6	25.8001	23.483	17.8517	18.4002	26.944	25.2761
RNU2-2P	5.06381	16.0074	0	0	55.2919	61.27
DRAP1	24.9951	21.3892	16.7121	16.4363	26.5401	31.5417
IARS1	24.9604	26.2045	19.1771	18.4496	25.919	22.9006
NPC2	21.6863	18.1471	25.7686	24.7056	24.1651	23.0194
PGAP6	23.9849	23.5208	23.5767	28.5406	17.6298	20.2241
SRSF9	23.3952	21.5008	22.3543	21.8548	24.2395	24.1305
GNG10	20.8148	15.9243	32.1237	27.774	19.5121	21.2157
GCN1	24.6601	28.3121	20.1148	18.8411	23.0672	22.0603
PDLIM7	21.9466	20.8351	23.6666	25.4805	22.0671	23.0018
CXCL6	2.43838	1.74197	68.0639	60.6365	1.75616	2.32206
CD248	19.6282	20.3237	30.1465	27.0664	19.5812	19.944
GPX1	20.642	20.0391	24.6406	24.1232	21.8999	25.328
FXYD5	27.2571	21.7369	16.2684	17.5272	26.6217	26.9781
HSPA13	26.0859	26.4578	16.6968	15.4953	25.6222	25.9366
ATP5PB	20.4526	18.7767	23.862	28.3345	22.3318	22.342
CALCRL	24.7879	24.6799	20.121	18.7149	24.5117	23.2433
JAK1	27.8007	25.5099	16.3666	16.8008	27.5621	22.0154
NCBP2AS2	25.3132	17.0479	17.6198	18.0471	29.0622	28.7151
FLT1	26.2061	26.3733	17.0598	15.9501	25.2092	24.5879
JCAD	21.8748	25.4041	23.6964	23.0328	20.996	20.3407
SNX9	23.7131	23.6525	22.5046	21.374	22.6221	21.3773
SNRPA1P1	26.7377	20.8367	16.7731	16.9134	28.1041	25.8285
BTBD1	23.0966	22.7387	20.0562	19.6712	24.1656	25.2745
SLC7A11	31.0574	33.7224	9.51925	9.01895	26.8178	24.8445
LOX	11.5975	10.3468	46.0534	45.3353	10.2825	11.3489
CYP51A1	25.7534	25.5396	17.3705	17.1656	23.899	25.1007
TRNP1	24.2036	23.8042	21.1054	17.1067	24.6212	23.8911
CLIC4P1	29.7602	23.4671	18.0584	15.5577	25.215	22.6497
MT-TG	5.47077	4.7835	63.4609	57.492	2.26759	1.22037
ERLIN1	25.4438	23.4716	19.2012	18.5808	24.8041	23.1416
RND3	27.0585	27.4626	9.43948	9.67193	31.2489	29.571
GABARAP	18.736	15.7705	25.2289	31.6761	20.4784	22.3954
USP5	23.7121	27.5229	14.0423	13.9276	23.5572	31.5024
PNPT1	30.4994	29.1683	5.17985	5.05678	33.1479	31.1428
AL445363.3	22.6195	24.4306	17.1819	20.2982	27.2269	22.3882
ESD	21.9494	19.2515	23.1064	24.1849	22.5272	22.9661
GRINA	25.1556	22.5333	19.3153	20.1952	23.4854	23.2244
CHMP1B	22.554	21.052	22.7389	21.443	22.9456	23.0295
CYC1	21.2991	16.8482	23.003	22.52	24.7342	25.2539
IDH2	17.1188	16.0476	32.1123	32.4685	16.7569	18.9892
CFH	24.259	21.7208	21.0593	20.205	22.794	23.1651
NARS1	21.4085	24.079	18.123	18.1527	25.6081	25.7383
GNA13	24.3322	24.948	19.7198	20.7065	21.7754	21.5684
DDRGK1	26.6019	24.5457	12.5681	11.7525	28.1484	29.3284
SDF4	20.8144	27.9501	14.7466	22.2962	25.8629	21.2619
TMEM160	15.7888	13.1096	29.9917	24.356	23.42	26.2297
UQCR11	22.7535	18.7214	19.0724	17.3163	27.0495	27.9439
AL355472.1	29.3865	31.189	1.47045	1.43965	35.9029	33.3504
AC098614.2	26.6758	25.1588	12.5341	10.389	28.1744	29.7582
EPSTI1	31.5691	30.8814	2.94615	2.43389	32.0731	32.4578
CALU	19.1144	17.891	23.4494	21.1757	18.3613	32.3337
PPA1	21.9218	20.7873	20.1235	21.8912	22.6868	24.8345
CXCL2	8.54783	5.76971	51.6214	50.1318	8.43123	7.59029
CTTN	22.4769	25.7566	22.5589	16.3276	22.9657	21.9758
NAA20	24.7565	21.1684	14.628	15.6345	26.5547	29.1269
JUN	44.8668	42.9025	3.34219	32.9885	3.64671	4.00788
UBE2D3P1	30.4974	24.614	7.83344	7.10085	30.5564	31.0305
STAU1	26.2218	27.8257	13.9322	14.6162	21.7191	27.2304
APOL6	31.0538	34.5324	3.57078	3.79025	29.8769	28.581
LDHA	20.877	20.1145	16.9702	27.2165	26.4514	19.7096
RPS26P19	24.5159	23.4855	17.9016	21.139	20.5415	23.5435
PPIAP29	26.0923	21.5099	12.2621	10.8674	35.8394	24.1174
FKBP3	18.7328	16.1274	21.1567	21.8746	25.4584	27.2381
TNFRSF6B	21.0149	17.8035	0.112969	70.4678	0.06763	21.1133
SNRPD3	22.285	15.1428	20.8872	20.3296	26.58	25.2711
PJA2	21.2469	22.7474	23.1639	22.1875	21.5551	19.5299
MRTO4	25.8093	23.1268	13.6812	14.8508	25.0661	27.8756
DESI1	26.241	24.4901	13.9202	14.4846	24.6663	26.1573
RPS15A	16.0496	13.4412	31.9831	30.4567	18.5537	19.1647
MX2	31.597	34.1465	0.410682	0.500808	30.8101	31.8777
POLR2B	24.1939	24.5316	16.8325	17.0618	23.8485	22.8007
PSMD4	22.3857	21.669	17.555	17.4965	25.5209	24.6345
MTRNR2L12	25.8167	25.8593	6.754	4.0274	32.4068	34.259
PCBD1	17.148	15.1947	26.6971	29.9653	20.4415	19.5923
RRP36	22.28	21.0828	14.751	18.5916	26.0513	26.0364
PIP5K1C	24.689	27.6942	15.9455	17.3268	21.738	21.3639
CHCHD2P9	29.6948	22.2543	10.876	8.71166	30.0904	27.1196
STEAP1	26.8413	23.4981	10.3077	9.65876	28.797	29.6391
MFSD14A	14.2692	27.8314	18.6326	16.1583	26.9725	24.7554
YES1	26.6529	28.2444	25.3532	9.07369	26.0654	13.1833
ATP5F1A	23.8744	16.2588	24.6047	24.2411	23.6319	15.9234
AC068631.3	19.84	26.0205	2.57628	5.3248	35.288	39.4696
TMEM35B	26.0644	16.5803	24.5897	21.8166	17.8919	21.5144
NDUFB3	25.6094	19.763	20.5186	13.9144	24.3176	24.2478
EIF2S1	25.1531	24.106	13.0149	12.386	27.1373	26.5439
FAM114A1	19.1214	19.1422	26.3749	27.6818	18.1341	17.8418
PVR	30.1189	25.9103	8.09214	10.4557	26.5937	27.0739
TMA7	17.6938	14.5648	26.1892	26.5537	20.8364	22.3861
AC010973.3	1.45858	62.5006	1.2626	1.23641	1.51173	60.2131
PLBD2	23.1814	25.3598	18.9906	18.8744	21.4159	20.3557
NOB1	22.4013	20.2002	18.5951	18.6881	24.2782	23.9617
HNRNPDL	21.1279	19.1041	21.6107	22.1575	21.9792	22.1362
CHMP6	22.0446	21.1101	18.4024	17.7658	23.9618	24.7015
EMC6	19.9905	18.4877	18.5322	21.078	25.7133	24.1148
PSMA6P1	30.222	22.2983	7.64901	8.16922	32.353	27.2177
PTPN11	20.5647	21.9399	24.4059	22.5764	19.7429	18.6023
RPIA	23.8426	20.2724	18.6155	18.6073	23.3425	23.0726
CAPZA2	22.5819	21.0742	17.536	18.5375	23.4424	24.3917
CBX3	20.4236	18.3444	23.6357	19.8853	22.5148	22.7496
PXN	20.9383	24.6489	21.6772	22.0518	19.7241	18.3485
CD320	23.9718	20.6981	12.3253	17.0546	25.5726	27.6588
EIF5AL1	23.8895	22.734	13.1668	12.9724	27.6023	26.9092
HDLBP	19.8758	19.8857	22.482	23.7467	20.914	20.313
RNF144B	22.1879	22.2783	21.6806	20.498	20.5834	19.9488
SNORD104	28.6977	23.2323	7.36101	6.30568	31.9352	29.6423
NXT1	18.4249	20.8874	16.5569	21.0186	25.5501	24.6959
MYCT1	22.2608	22.0261	16.4193	17.9427	24.0179	24.4411
SERP1	18.9985	19.1939	22.1402	22.6306	21.6574	22.3991
NDUFAB1	20.8385	16.3255	22.3154	20.8476	22.8781	23.7795
RAB1A	22.5755	21.7806	16.1904	13.5574	26.1936	26.6243
PELI1	25.3469	24.7821	15.5662	13.7421	23.9738	23.4898
GIMAP2	20.5321	17.5799	20.6379	20.4543	23.75	23.8544
DNAJC5	23.2501	24.8546	16.7377	16.7571	22.5986	22.5694
CKS1BP2	23.87	18.4311	10.4662	8.14484	35.9734	29.7405
ATP1B1	29.659	27.8119	8.58139	10.6656	22.5065	27.3894
RPL18A	13.33	12.6437	31.9692	33.5855	17.1701	17.9149
WDR43	24.4027	24.4924	13.4049	13.7463	24.9788	25.5824
CDC123	22.5221	20.2627	16.8836	16.2351	25.9348	24.7376
ERP29	22.561	18.6901	17.3108	18.2051	23.9822	25.7923
MYBL2	21.1476	22.8704	20.6513	20.1815	20.8728	20.7136
TGOLN2	21.0673	21.8775	22.3221	22.5379	19.7153	18.8925
RAB2A	22.1641	20.2642	19.3059	18.6145	22.4821	23.555
BTF3	17.7645	15.7718	25.5873	25.7053	20.361	21.1958
GNAI3	23.7252	22.7291	16.3157	15.8616	24.3684	23.3647
SKI	21.8806	24.9323	22.7652	22.1887	18.3026	16.1115
CXCR4	19.5581	18.2731	21.0016	20.6106	23.593	23.1169
TFDP1	21.514	22.196	23.5325	22.176	18.2924	18.4422
CPD	16.2807	17.7345	33.271	30.0675	14.8389	13.8478
MYO10	21.9414	24.5544	19.7067	18.1405	22.3038	19.2972
TMEM219	20.2372	22.1953	18.5268	18.3718	23.9717	22.5976
SNX7	22.1558	22.2224	15.7132	13.686	25.8282	26.2051
CD2BP2	23.5539	21.4856	16.286	14.979	24.2103	25.1191
RAPGEF1	23.7721	23.884	17.209	17.0546	22.3384	21.3506
EIF2AK2	27.1166	26.7883	9.40883	9.93538	28.0386	24.2264
AURKAIP1	23.0702	17.6546	15.7246	17.0946	24.5129	27.4387
PPP2CB	22.8086	22.4918	15.8116	15.7407	25.4102	23.0752
DIPK2B	10.1923	10.7103	42.241	43.1176	9.41299	9.65308
AC136632.1	20.7716	14.9695	21.5784	20.8052	23.8691	23.3122
DDX60	28.5446	29.2809	8.28331	8.5684	26.3533	24.201
YWHAEP1	25.6452	21.5701	11.5648	11.6525	28.2883	26.2154
MARVELD1	20.6205	22.4632	18.2813	23.632	20.0777	19.8404
ABCF2	24.4712	23.428	12.9693	14.2374	24.2784	25.4741
SSRP1	20.6152	21.5746	18.7161	18.7415	22.9026	22.2092
ZDHHC5	22.9098	26.2226	13.711	15.1746	24.0411	22.6833
AHCY	19.6915	18.8104	26.3989	25.5224	13.7464	20.5189
MFAP1	23.2101	20.9925	16.2174	15.6962	25.4283	22.9788
SF3A2	20.7603	23.652	17.7159	20.4959	21.0687	20.6409
EIF1	17.7745	20.7943	22.4673	23.2192	18.4697	21.6028
ERLEC1	23.7938	20.301	18.2646	17.3328	23.8891	20.5889
IKBIP	19.285	18.9493	20.3123	20.1712	22.2646	23.1525
MRPS34	22.9136	14.2209	21.7628	21.3757	20.0684	23.7835
BCAP31	25.4636	20.694	11.5725	11.6339	26.1062	28.6461
FBL	20.5751	19.325	19.1949	17.2891	20.5174	27.1631
RPL37A	15.5723	22.7426	13.5501	34.9356	16.7713	20.4441
PREX1	20.3045	21.9587	22.2703	21.9594	19.0917	18.4301
BTF3L4P2	22.3631	16.3568	30.715	23.327	15.3726	15.8319
CIB1	20.9355	15.1477	23.0562	22.7406	20.1809	21.6916
CYCS	23.7343	20.1982	13.9232	14.9009	25.5531	25.3936
AL391058.1	27.4754	26.2354	7.073	7.59856	27.1935	28.069
PABPC1	19.1211	18.0316	25.8236	27.4649	16.5997	16.5747
TCP1	21.7699	20.4926	20.9777	17.9915	19.8549	22.4569
UBE2D2	19.4001	19.7015	21.1295	20.0504	21.5845	21.6417
RRAS2P1	27.863	26.8239	8.21149	9.79755	27.6403	23.1466
YIPF5	20.7629	20.5899	18.6242	18.7399	22.5009	22.2111
TMEM203	18.4221	16.4807	23.0999	21.8905	23.9079	19.4914
C1orf115	15.8529	15.5709	32.906	30.6228	14.7719	13.2922
PHF5A	22.355	21.3347	14.0394	13.2794	24.5578	27.4431
DNAJB4	24.445	19.1479	16.4275	17.2162	20.8137	24.9586
PALD1	16.268	18.1466	30.4717	29.9687	13.5611	14.583
PSMB2	24.7565	18.536	14.3609	14.9948	22.5835	27.7174
TXNDC12	21.3474	15.6934	17.8462	18.3338	23.7414	25.8345
HDAC1	16.5569	15.4655	27.7788	29.7851	16.6396	16.5357
TMEM47	21.252	22.4459	19.1472	19.9625	19.3096	20.626
INTS1	21.6204	24.1171	19.2563	20.2444	18.3579	19.0626
TIMM17A	22.143	20.4834	13.2906	15.1009	25.1905	26.4142
LGMN	22.8074	23.9193	14.3555	16.6775	21.3133	23.2703
STT3A	21.5092	20.3428	17.1467	18.4829	21.1222	23.3138
MRPL54	22.0019	18.9412	16.2339	14.6882	23.9884	25.9035
ATP5ME	21.3405	16.1608	13.9316	17.2959	26.0376	26.9286
HMGN3	20.5918	16.4816	20.766	23.0234	20.478	20.3486
SDHB	21.3137	18.107	19.5781	17.0986	23.7446	21.6762
MAF1	17.9809	15.0797	27.6059	25.269	17.6793	17.8889
ALKBH5	19.6362	21.1347	19.4908	20.7164	19.5329	20.9804
RPL13A	16.0732	13.7245	26.6427	25.3903	18.7772	20.7739
TMBIM1	24.2657	22.2611	12.2918	12.1513	25.1415	25.2036
MAP1LC3B	20.6366	20.7468	17.6983	18.7297	21.4631	22.0244
TNFRSF21	17.3635	18.0406	26.05	26.38	16.4464	16.9457
LGALS3	17.3595	15.1121	25.2374	25.571	18.553	19.3864
MAP4K4	21.3553	22.1609	18.7714	17.3089	20.4413	21.1518
XPOT	21.7023	22.0213	17.5873	17.8651	21.3308	20.6269
SLC7A1	23.7242	26.5598	15.1901	14.8787	20.3258	20.1542
SELE	1.09287	0.90869	57.1086	60.1229	0.765974	0.800812
SAE1	21.348	20.209	16.9974	16.8283	22.1338	23.2791
GSPT1	21.4967	21.328	17.6615	17.8946	20.96	21.1909
SCARA3	12.3915	14.0006	33.5488	35.4917	12.5009	12.4639
OAF	17.0951	16.2307	22.8071	25.2437	18.9726	19.9596
RPL5P34	18.8715	17.0111	19.59	16.8432	23.1862	24.778
SRSF6	19.0121	18.3748	22.8558	24.9595	18.6157	16.4264
CCNB1	20.2334	17.5524	17.3789	17.1483	24.5123	23.4106
PLSCR1	27.1068	23.3151	7.35151	7.38392	25.7485	29.3211
PDCL	20.8207	21.09	18.6241	17.0244	21.931	20.7266
BCAS2	19.907	19.7823	17.0887	14.6032	24.3086	24.4933
ZC3HAV1	27.7263	29.2032	9.02464	8.37176	23.2006	22.6214
COPE	21.5896	19.4486	16.8022	17.4865	18.967	25.7195
A2M	9.27436	9.26632	43.7598	42.1651	7.77756	7.66776
RAB6A	20.1774	21.222	18.9383	18.9127	21.2913	19.3678
KIAA1191	24.417	21.6606	12.4304	14.7226	23.2551	23.2808
PPIA	17.2075	14.116	23.6	25.7643	18.9456	20.0805
SNRNP200	20.4556	22.1803	19.7487	19.602	19.1327	18.5911
C20orf27	16.8488	18.7207	21.0548	22.9571	19.2435	20.8795
IGBP1	15.6087	16.915	25.1489	27.1228	20.0117	14.8197
PSMD7	22.5899	18.0947	16.0674	13.8113	24.8524	24.197
POLE3	21.7931	19.6989	16.2761	15.1395	22.0013	24.66
ACTR1A	25.6278	11.8155	21.1318	22.0418	27.2819	11.6526
HUWE1	22.5328	28.5365	15.8051	14.7209	19.7821	18.122
MT-TQ	27.9005	33.4287	5.36695	3.50316	20.3421	28.8189
ARGLU1	12.4655	14.0043	35.0218	34.8833	10.6429	12.2672
CUEDC2	18.5784	19.4066	20.0415	19.1302	19.4588	22.662
AP1B1	20.2326	22.6852	17.9265	19.2193	19.0959	20.1163
RAB35	25.8587	18.9173	14.37	16.5034	19.4642	24.1361
NDST1	17.5718	19.6447	28.2844	29.9522	16.0362	7.75935
NOC2L	24.3821	23.1931	11.2458	12.113	22.7726	25.5228
TOP2B	18.0453	20.0735	22.903	21.6172	18.2992	18.154
FKBP5	26.4592	27.0504	7.75479	7.44012	25.1171	25.2445
RELL1	21.9635	22.3835	16.2932	16.6992	21.4757	20.2471
TMEM14C	15.2604	14.1314	23.9949	31.6933	15.5333	18.4378
MT-TM	19.6941	15.3062	12.3132	11.1277	37.4096	23.1907
ZC3H15	17.1222	21.4923	17.0593	12.9032	24.077	26.3793
FAM32A	21.7238	17.706	18.6373	16.6063	23.0411	21.3037
TNFRSF10C	19.5641	18.4977	22.3883	22.6978	17.8144	18.036
LMNA	24.2419	23.1592	12.0072	11.5811	24.1461	23.8476
RAB5IF	21.9488	18.0961	14.3049	14.6412	24.7729	25.2064
UQCRFS1P1	19.5981	15.2315	14.5312	13.6109	25.8519	30.0612
SMIM15	22.4407	21.4755	15.0776	14.2122	22.7185	22.8915
TWF1P1	26.5969	21.9525	15.8412	12.3828	21.7515	20.2548
YME1L1	22.1265	18.6377	15.6184	15.1249	23.1275	23.8307
HNRNPM	24.5767	22.5731	11.6657	11.8075	23.1663	24.6566
MPG	14.7922	11.0338	30.2733	33.1245	13.7935	15.367
RAN	26.8843	18.3632	10.3802	12.3552	25.2164	25.1365
PNN	18.5878	18.5538	22.9497	21.9778	17.8439	18.3752
ARPC5	21.4586	19.7994	18.6395	18.8057	16.1622	23.389
SEL1L	20.6177	22.172	18.7514	18.1751	19.5181	18.8436
HK1	21.9902	21.1741	19.6556	19.3457	17.8912	17.9748
ABCE1	20.493	19.2105	18.8949	19.0486	19.6389	20.7064
SSB	20.8829	19.7318	14.9182	15.5392	23.1343	23.7483
PPP1R15B	22.2253	23.7123	16.9625	14.7838	21.4005	18.8436
COX6B1	18.9842	11.1937	22.1661	25.7928	22.8528	16.8932
POLR2J	19.8584	18.5632	16.2011	16.3263	24.273	22.6124
RBM15B	17.9262	18.9634	21.8098	21.4756	18.7594	18.8573
SRPX2	23.8408	22.2933	12.2195	13.0046	22.5578	23.8108
CCDC47	24.0289	23.5949	10.6305	10.3786	25.2703	23.8088
ATP6V1A	21.0976	20.0997	18.223	18.314	19.9491	19.9533
BPNT2	19.7549	21.6918	19.5381	18.6571	19.7294	18.2476
CHIC2	23.7167	20.0331	10.5583	11.7548	24.4727	27.0315
LAMP3	28.8817	22.6457	5.86474	6.09128	27.304	26.7699
FAM171A1	14.3084	15.2271	31.5923	30.4154	13.1508	12.8248
YWHAB	32.7391	12.6617	31.0323	12.979	14.8683	13.2368
RPL23AP65	24.0052	19.7377	9.77132	6.60197	31.1307	26.2469
AC246787.1	19.579	13.5912	26.1948	23.5329	19.0563	15.4875
SEC23A	17.2214	19.1004	22.1912	22.6817	18.3296	17.823
PSMD8	20.7539	17.3628	16.7627	16.9701	22.4797	22.9153
TMEM183B	15.1044	15.0517	25.5806	24.9876	19.6131	16.776
BHLHE40	25.153	23.5201	14.5021	15.707	20.2289	17.9752
TLNRD1	16.9717	18.0208	25.1095	25.6578	16.4437	14.8562
SH3GLB1	19.5908	20.291	17.6509	18.1958	20.7662	20.4922
RBM42	20.499	20.1154	15.0675	16.5904	22.1352	22.3441
AC112777.1	24.3121	24.6399	11.3156	12.6289	21.6685	22.1637
RECQL	22.0598	21.4115	15.7112	15.3074	20.8427	21.246
COL5A1	11.7561	12.9958	36.4828	36.9371	9.25208	9.05846
PSME2P1	23.7668	19.0636	7.69323	10.0714	24.0892	31.7003
MZT1	18.5417	16.3284	20.613	20.7454	20.213	19.9401
EIF5B	21.6863	23.2308	13.5613	12.0435	23.4764	22.3763
BAZ1B	23.3512	26.0943	12.409	12.2473	21.2255	21.0298
ATF6	19.7817	18.2344	20.0838	20.5478	18.73	18.948
FHL3	17.9656	17.2962	22.3814	24.1679	17.7374	16.7382
RBM10	19.1278	21.4092	17.2899	18.303	20.0874	20.0338
YRDC	24.3573	20.6629	11.9546	10.8164	25.3198	23.1296
WBP11	22.3316	22.7908	13.3407	14.1517	20.9981	22.5658
PUM3	21.2758	19.85	16.2097	15.8327	21.3492	21.5875
RUVBL2	20.2648	19.5164	13.9173	14.6348	23.5687	23.6275
TRIM25	25.1517	27.1993	8.89304	9.68663	22.8865	21.5323
GTPBP6	18.6977	19.0968	17.4317	17.9886	20.6924	21.3395
HLA-E	21.8152	19.2238	12.5188	14.1613	21.9117	25.6111
CEBPZ	22.6277	22.0453	12.2373	13.6982	22.2133	22.3379
AC093673.1	20.0927	19.2744	14.0148	14.5963	23.0781	24.0794
IGFBP6	23.4724	17.9855	12.4383	13.841	21.755	25.6133
PDIA5	19.6081	17.8961	19.0805	18.8735	19.0347	20.2845
YBX3	17.5898	17.2438	22.5604	21.0998	19.4091	16.8699
DNAJB11	20.6021	23.2269	9.98247	10.8711	24.6812	25.3882
VPS4A	20.9811	19.3833	16.2895	16.1437	21.0395	20.8111
GIMAP6	21.3984	20.9381	13.5277	13.635	22.6013	22.5316
SNORA67	16.8349	20.8924	12.2233	12.8875	28.6963	23.0208
RFLNB	7.23252	7.79679	42.0673	43.5001	7.32324	6.6242
ARHGAP31	19.9212	23.164	16.0149	16.3481	19.7072	19.2888
H2AC18	31.4406	21.0913	5.98325	6.77648	21.6233	27.5145
EIF3B	20.2087	20.8055	14.1935	14.2152	21.0371	23.857
ATP6V1E1	17.1224	18.3611	20.3673	13.8716	22.1642	22.2924
SLC20A1	20.8404	24.7062	13.8577	14.8835	20.2542	19.6307
SYPL1	18.818	19.7078	16.9301	17.1629	20.2776	21.2395
CLDN11	16.7865	18.1384	18.425	18.9013	24.8589	16.8395
SPTLC2	21.8699	24.0475	14.7724	13.5223	20.7135	19.0028
AC005255.1	24.4556	27.7071	0	0	28.5502	33.045
SEMA3F	21.6712	22.601	14.1973	14.2103	20.2606	20.734
FAM167B	7.22793	4.60232	40.8759	42.1483	8.46557	10.3418
BAX	18.9583	16.3432	19.2995	17.9914	19.8265	21.1065
ATP5F1E	16.8132	14.0346	21.4021	20.1513	20.6138	20.3314
PCMT1	19.8274	19.8472	12.8385	14.4816	22.5168	23.7368
ST13P6	18.7014	17.2958	20.398	15.4493	19.3064	21.9167
TK1	18.9297	16.4357	21.426	19.7469	17.5248	18.9108
PSMB10	20.9082	19.1578	15.3396	16.783	19.0249	21.6889
DRG1	20.056	18.9708	13.4111	13.3582	22.2241	24.8314
SGCB	17.4568	16.2697	20.6959	21.384	18.2502	18.7878
PPIF	18.6794	19.5223	17.2179	18.1	18.8194	20.4838
P4HA1	19.6971	21.0154	18.9512	19.4201	17.2289	16.3418
TBCAP1	19.7946	17.7051	18.515	14.848	18.3873	23.3508
UBE2H	15.8696	17.0087	25.5549	23.7705	15.1239	15.2652
GOLIM4	19.3263	20.701	18.2219	17.629	18.7534	17.9445
PSMA5	20.6557	18.3685	11.3931	11.9012	23.2741	26.928
H3-3B	20.9952	18.0594	14.3521	11.2035	22.1872	25.5694
NPM1	16.9177	16.18	20.0251	19.7811	20.5316	18.922
WDR82	19.6556	20.7171	18.327	14.7477	19.1654	19.7418
PRXL2A	20.2575	18.9607	15.741	15.5124	21.4482	20.4348
TNFRSF10D	13.1963	13.1943	31.2659	30.1456	12.2334	12.3028
SENP3-EIF4A1	19.3454	19.9646	11.2198	10.5541	17.7654	33.4677
EGR1	19.9935	21.2552	8.99294	9.64834	25.8263	26.5898
SAMD9	27.2296	29.0589	1.90831	2.02303	27.2838	24.7565
HSD17B10	21.7015	17.6445	13.4611	14.8401	22.2396	22.3613
DDAH1	19.6127	20.8234	16.8547	16.7356	19.4595	18.6712
SF3A3	21.099	19.747	15.6682	13.7352	20.3644	21.5039
HMGN1P38	20.8715	18.0339	12.329	11.4457	26.9673	22.4613
IL13RA1	17.4758	17.4911	20.3884	21.0482	18.4907	16.9707
POP7	23.0513	16.2994	12.901	13.7654	24.4037	21.2941
ARMCX1	21.9875	20.6939	12.1542	11.7507	21.5114	23.5907
RPL17-C18orf32	13.9053	8.96176	30.0634	29.7967	16.3009	12.5935
CEBPB	13.9577	12.7343	26.0926	30.0022	14.9225	13.72
HERC6	26.6714	28.2205	1.17925	1.52217	27.58	26.2106
C5orf15	17.5661	16.5642	22.0388	21.6364	17.1903	16.3078
NDUFV2	21.743	17.6692	12.6039	12.5905	21.1367	25.5002
GNL3	20.9199	20.4011	12.9264	12.8628	21.6883	22.4013
ECPAS	20.8373	22.4726	14.806	14.0131	20.5813	18.3759
DKK3	18.8685	16.7642	17.6945	17.6487	21.0863	18.942
SNRPD2	22.4947	19.2913	15.1549	14.9904	12.6166	26.3587
CTDSP2	14.5247	17.1743	25.736	24.3254	14.9016	14.2117
MZT2B	14.1811	13.1367	25.7181	24.5653	17.3984	15.8645
DHX15	21.3574	22.0846	12.576	11.9533	22.0254	20.8673
NOP53	14.8157	14.4113	24.2766	28.5829	13.6538	15.1032
RANBP2	21.0476	23.3267	16.2492	14.698	18.5905	16.9192
SUPT16H	20.1614	21.3548	14.8198	14.7413	20.1148	19.5393
RAD21	18.9694	18.9768	18.0745	17.8041	18.2255	18.4823
UFM1	19.7204	19.5789	14.8178	15.2733	21.3835	19.7365
SASH1	21.743	24.2002	14.4421	13.6585	19.0718	17.3015
PLXNB2	14.7722	16.3305	25.4639	27.0938	13.2565	13.3188
UBXN4	17.7226	16.9201	20.2116	19.2436	18.5329	17.5759
DNMBP	21.8147	23.0587	13.6286	12.8008	19.8661	18.8566
TMX1	21.8964	20.7566	13.0296	11.8224	21.2658	21.2164
PARP9	25.3917	25.7279	4.37149	4.40632	25.3856	24.6858
RPL7	18.6447	13.3225	22.105	16.8486	16.5117	22.5088
TSR1	21.5161	21.9478	11.0588	11.5729	21.182	22.6214
LZTS2	20.972	19.4644	14.0258	13.4692	21.0242	20.9415
GALNT2	19.645	18.5877	16.6616	17.8922	18.4219	18.6869
SRF	17.4263	19.3262	18.0697	17.9585	18.4196	18.6552
UBE2S	15.7902	14.1543	18.2624	20.0293	19.9449	21.6616
AC144530.1	24.8001	20.6288	7.42733	3.86294	25.0008	28.1143
NPM1P39	22.4831	18.1573	11.5148	11.4184	22.939	23.2622
CDK11B	19.3694	21.1801	14.0613	15.9	19.0625	20.1389
OGDH	21.1385	22.3463	12.6893	14.7449	19.7306	19.0578
UBE2Q1	18.9136	18.7172	15.3131	15.7949	20.4877	20.4321
MCFD2	20.3769	20.2587	12.4402	13.5496	22.2613	20.5197
TRIAP1	16.7272	17.1098	16.6892	16.7219	19.8402	22.2623
PAFAH1B2	19.0468	20.4152	15.2637	16.0578	19.5195	19.0152
HIRA	23.4855	17.8492	8.28368	11.1098	25.0198	23.5306
SNN	14.292	13.3331	29.7771	25.1721	13.6742	13.0192
PTGR1	23.6668	20.0076	7.20533	6.43658	25.2644	26.5739
TOB2	17.5453	19.4874	20.0505	19.95	16.7617	15.3043
OS9	17.7031	15.0728	19.5921	18.5209	19.453	18.7537
RPL7AP66	17.9267	12.3443	24.2838	20.3888	17.8038	16.2679
NEK7	18.8084	18.2333	20.0861	19.5359	16.7514	15.5371
SZRD1	24.0047	21.3925	9.14125	10.3966	21.2242	22.7521
AUP1	18.9016	17.486	15.4012	16.1114	19.8645	21.0856
FEN1	22.132	19.2595	10.6744	9.65324	22.3678	24.666
GSN	16.5361	15.5964	22.1873	22.2341	15.5736	16.5789
ARL8A	19.7302	20.9243	12.8909	12.3047	21.4341	21.3871
ARF5	17.428	10.6347	23.8371	24.8348	18.3556	13.5471
TEK	19.1244	20.7959	15.0692	16.2668	20.2259	16.973
BOP1	19.9956	19.2159	13.4494	11.7589	21.3514	22.5824
RTP4	24.8332	20.5425	1.1586	1.59633	28.6054	31.5179
CTNNAL1	15.9635	15.9087	21.3292	21.5525	17.4906	15.9008
ACTA2	12.0351	11.2605	28.6472	31.6046	12.5319	12.0136
MRPL24	19.9196	16.1065	14.0313	11.9763	22.2966	23.7406
AP2A1	18.093	18.9757	18.4714	18.4042	16.8695	17.2568
RRP9	22.3877	18.3932	10.5676	10.6729	22.9457	23.0907
UBE2SP2	18.8621	16.0992	15.2922	13.5755	22.1796	22.0435
HNRNPUL1	18.0827	18.2157	15.9557	18.4117	18.5962	18.7071
ATP5F1EP2	15.2618	16.2627	11.9733	13.7432	25.6954	25.0057
HNRNPA1L2	26.0293	22.2843	0.985838	7.99691	25.9574	24.6209
PRMT1	16.9428	15.4284	18.781	19.9628	18.1259	18.5927
TXN2	17.9168	14.6255	18.8844	18.1447	18.0653	20.1847
SNRPGP10	23.1468	15.6122	10.3054	11.4901	25.3526	21.7635
PPP4C	18.5272	17.8445	13.8898	15.8969	20.2852	21.2101
CRIP2	15.1153	14.6445	23.0342	22.9854	15.3092	16.5008
PTMAP4	25.1585	21.621	7.63222	7.47187	23.3931	22.3084
CORO1B	16.5397	15.5368	20.7814	21.6682	14.9897	17.9442
AC131235.1	15.6526	15.5518	18.1259	16.7977	18.8502	22.4501
RPL12P12	17.5234	12.8544	19.6696	20.2635	19.3867	17.7259
ARL2BP	24.4537	16.3184	12.1179	13.3014	21.9962	19.1878
ATL3	18.9925	18.6797	18.205	17.5463	17.1017	16.7706
GNA11	8.36175	25.4283	16.1172	10.6154	23.2053	23.5438
FAM210B	12.1694	11.4169	29.4408	29.6981	11.9021	12.6305
MARCHF5	18.7074	18.5435	15.3366	14.7386	19.9499	19.9774
TACSTD2	10.9557	9.72192	30.6117	33.4335	11.0969	11.3551
CALM2P2	23.5038	17.1498	6.73358	6.30554	28.5566	24.8991
LMF2	19.1721	22.0277	13.2612	13.3195	20.3382	18.8886
SLC25A3	15.8323	15.4217	20.3194	20.0362	17.2588	18.1103
SPTSSA	18.2787	15.322	15.3158	17.9788	19.4886	20.3596
RAB11A	22.8702	9.742	17.8681	18.4046	12.3779	25.464
HTR1B	22.5113	21.2531	11.8885	10.2147	20.292	20.523
TMEM181	16.5365	17.5964	23.7678	21.4086	14.0156	13.3504
EBNA1BP2	20.3268	19.6636	8.43672	8.02001	21.6843	28.4197
NUDT21	16.618	16.6027	19.2726	19.1998	17.4093	17.2036
MSMO1	17.146	16.5422	17.6099	20.0571	17.5827	17.3624
RPS7	12.5389	10.1034	27.8616	26.9875	13.1722	15.5714
WDR5	19.3868	18.8013	14.9832	14.5099	18.9221	19.6209
NDUFB8	16.6946	16.119	15.9095	14.9032	20.8849	21.7096
GTF2IP4	13.5089	15.1987	26.6378	24.2047	13.7653	12.7618
REEP3	14.9807	16.275	21.9937	21.0937	16.5639	15.1683
RALY	16.4342	15.7973	16.8769	19.8671	19.566	17.5242
NRDC	20.4012	19.9992	13.5172	12.7865	19.5339	19.7179
CHP1	19.8365	21.644	21.0763	3.53326	20.5383	19.2713
DDX3Y	18.3866	18.1748	17.1493	16.6766	17.3497	18.1616
DNAJA2	18.9937	21.2444	11.6966	11.8957	20.6163	21.4001
FJX1	17.9548	15.9382	17.2046	15.7979	19.0762	19.8255
PLCB3	17.5792	17.3126	18.8089	18.2725	16.5906	17.1753
SLC38A1	21.761	23.6334	10.7111	10.3823	20.0895	18.9392
PAK1IP1	20.8106	19.1352	11.6722	10.3506	21.9666	21.5803
SNAPC1	17.7035	14.0238	20.3682	18.4086	17.3019	17.5405
GNAS	13.2455	20.5728	23.3245	19.8756	14.602	13.7048
CBX1	18.45	17.7935	16.8382	11.9911	19.5305	20.55
TFE3	19.3885	19.8115	13.9282	14.2049	18.031	19.7884
GTPBP4	20.8427	19.3903	11.6623	12.2342	20.0258	20.9236
SEC22B2P	15.8409	19.8673	15.6244	16.7269	16.9507	19.9889
RNPS1P1	22.1256	20.1957	10.9452	10.7841	19.3134	21.6082
NOP14	21.2041	23.1907	9.10305	9.14311	20.2093	22.1187
DCHS1	15.9038	19.2974	21.1087	20.3241	14.7364	13.5346
MYADM	16.5541	17.0633	17.6042	18.2117	18.5921	16.8718
AC113174.1	7.08595	11.7713	34.3514	34.2302	9.54402	7.90414
ACOT7	20.5252	18.1164	12.5008	11.542	20.5158	21.6852
SPRY2	20.8404	21.542	9.74244	10.1266	21.3287	21.2078
OSBP	18.0853	20.353	15.1582	14.8832	17.8899	18.363
PPP6R1	20.6223	21.7666	13.177	11.3307	19.6797	18.1139
ARCN1	15.5704	29.6915	11.9884	13.6486	15.4982	18.2665
BTG2	8.15729	9.27678	36.467	34.9453	7.39282	8.35361
HEXB	17.4197	15.4601	14.584	17.0773	19.669	20.2995
AC046176.1	19.8401	17.6806	14.0377	14.4975	18.7773	19.6498
PGM2	18.9608	18.7478	13.6125	13.681	19.0444	20.3995
AGPS	18.3069	19.2037	15.0268	14.8486	19.2794	17.763
DNAJC9	21.0563	20.9679	9.20121	8.53489	22.3252	22.2937
HHEX	12.6808	13.2148	20.4838	20.8997	22.3015	14.7724
RAB8B	18.533	23.3116	12.3816	12.8473	16.3282	20.8313
CNOT11	14.6131	15.5334	19.7429	21.2592	16.2373	16.7894
TLE5	17.1797	15.5183	19.5212	17.579	17.9541	16.3849
DGKZP1	17.0724	18.9576	16.0093	18.1263	15.9392	18.0286
SEC24C	20.0059	19.7384	13.6621	12.7941	18.6912	19.0739
PSMA3	19.4961	16.0464	11.9038	13.1076	21.688	21.7177
AC024940.2	18.5387	19.2148	11.4787	6.76342	23.024	24.9265
DOLK	18.5104	17.4076	13.6643	15.84	19.513	18.9685
MRPL18	17.2391	16.7142	15.0052	14.7696	20.1953	19.8244
MRPL51	18.4989	13.757	14.1076	14.0209	23.6148	19.6836
EIF3H	18.4136	16.0643	15.1966	17.9767	16.0959	19.9171
SF3B2	18.5809	20.3603	12.0926	11.9456	20.6266	19.9386
PIK3C2A	19.4047	22.2092	14.1049	13.2541	17.9188	16.6262
LYL1	16.6028	13.8213	20.7975	19.9597	15.4956	16.8106
EMCN	15.2359	14.1031	24.6813	18.1706	15.6913	15.541
ATXN7L3	19.9925	20.5121	11.8104	11.9665	19.7149	19.4256
TMEM248	16.6793	17.108	17.4197	18.7824	16.7164	16.6467
IL3RA	6.67968	5.62287	40.509	40.1101	5.15376	5.11302
SNAI1	15.2292	15.5283	19.3414	21.635	16.0501	15.3824
HMGA1P2	24.3408	27.5063	1.59034	1.9462	25.4574	22.2864
ARFGAP3	15.3698	15.3821	19.7405	19.8559	16.0325	16.7002
ATP5PF	15.9185	13.9642	16.2675	17.2215	18.6229	21.0506
SERPINB1	17.5734	15.8565	16.2799	16.2495	18.7451	18.3259
CARD16	18.204	15.7654	15.9338	14.4274	20.4726	18.2189
AL031727.1	25.6722	13.868	0.707753	1.10869	29.6484	31.9219
LSM7	16.0075	14.0504	17.4703	16.5756	19.1665	19.5594
GCSHP5	18.3863	11.9634	18.7549	19.4483	20.2313	13.9919
SLC39A14	18.5157	20.6035	14.0169	13.9488	17.4022	18.2024
MCM3	20.3912	19.8428	12.1599	12.0842	18.7407	19.3108
TTC1	16.2634	14.0563	17.417	10.813	21.8135	22.1048
ILK	16.3532	16.6132	16.3539	17.8274	16.858	18.4268
CD164	20.714	20.5798	9.29095	9.19698	21.4616	21.0169
CNBP	20.0873	15.3569	10.3861	12.164	21.8422	22.3572
CEP55	17.4876	18.3263	14.419	15.3498	18.4635	18.1397
DENR	18.7086	19.0572	17.6697	16.9592	19.28	10.4631
CPT1A	13.8913	14.0374	25.7379	24.708	12.0294	11.7288
MRPL39	18.7332	15.5415	12.7619	12.8547	20.7326	21.4914
C14orf119	15.7429	13.6216	17.1862	19.1299	17.582	18.8163
PTMAP12	22.5455	18.1355	4.48915	3.82163	26.6295	26.4082
BTG1	10.5747	10.6453	28.5523	28.5631	11.4657	12.2175
NNMT	11.7597	10.6588	24.8807	23.3355	17.0578	14.1763
TIPRL	18.1229	15.4725	15.3196	15.3024	18.4745	19.1647
ABHD17AP1	11.8818	11.4345	24.3689	28.0474	13.302	12.8099
IFI30	24.5174	18.3806	5.45081	7.6669	21.1686	24.5981
RNF187	14.8163	14.2523	21.4134	21.1754	14.4167	15.6616
PMAIP1	18.8769	15.6188	6.14032	9.85995	30.076	21.1627
MOV10	21.3267	21.446	9.04987	8.8267	20.8576	20.126
PAPSS1	16.184	16.1393	18.0814	17.21	17.5432	16.4359
TFPI	17.8128	19.7642	13.3237	12.9331	18.9218	18.6571
SLC44A2	15.0645	18.7573	16.2884	16.2538	17.15	17.8272
NOA1	14.9941	14.1365	22.1277	20.1563	15.6396	14.257
SQOR	18.2619	17.0633	13.1102	12.1079	19.9465	20.7401
JPT1	20.7962	14.6043	13.3591	11.3849	20.9599	19.9804
ZSWIM6	21.1552	23.401	9.67643	10.0332	18.7755	18.0043
SERTAD1	19.0642	16.3564	9.82814	10.6203	21.9346	23.1787
DOCK6	14.8491	16.4846	21.455	21.7412	13.2775	13.1738
SNX6	15.3541	15.818	18.3629	17.2739	16.8012	17.3597
SEPTIN11	14.8026	15.7068	22.6978	21.355	14.3303	11.9901
EMP3	16.2988	15.7027	11.0086	13.3109	21.6803	22.8401
HBEGF	19.4555	17.8566	13.012	13.8167	18.9698	17.6866
COPA	16.493	18.2177	16.118	16.9545	18.0598	14.8092
ETS1	16.8409	18.3517	14.435	18.7421	16.0548	16.2069
ITGB5	14.1241	15.2682	18.9592	20.8463	15.4903	15.9262
WASHC4	19.339	20.326	13.709	13.2686	18.1561	15.7408
ELF1	22.9792	20.9686	7.06259	6.8384	20.9601	21.6384
CDV3	16.3492	10.3999	21.0977	19.9755	14.3671	18.1858
HIP1R	18.5164	16.494	15.9253	14.7229	17.5686	17.1311
PBDC1	18.8455	15.6878	12.7457	14.9072	19.7697	18.3951
RHOG	15.4017	15.1012	16.2299	18.7945	16.9432	17.8583
VDAC3	17.1789	14.9718	15.698	16.9392	18.2288	17.2351
RPS24P8	17.5821	12.9456	12.0165	11.4505	21.4766	24.7752
ANKRD40	19.3566	19.8266	12.9602	11.7164	18.3149	18.039
FOXC2	14.3413	15.7469	22.232	21.3086	13.5564	12.9933
C6orf120	17.9654	16.3421	15.7459	15.037	16.4172	18.6098
IFITM3P2	24.9852	19.4183	1.44195	1.72544	23.7777	28.698
CKS1BP3	12.8709	17.0177	17.3931	21.5508	17.8891	13.3074
PLEKHM2	17.7241	17.725	14.6819	15.7019	16.7531	17.3556
RALBP1	16.6298	17.1868	17.6336	16.3644	16.4038	15.658
MRFAP1	17.6787	17.6531	10.0806	9.70305	21.5723	23.1781
RNY4	3.10026	4.74364	0	0	29.7101	62.2476
RPS11P5	22.1357	16.1284	6.65374	6.12315	26.2792	22.4641
WWC3	14.5181	16.4323	21.9171	21.7603	12.6106	12.535
KLF9	20.5158	22.4757	10.7036	9.35787	18.4261	18.2514
CSNK1G2	15.0666	13.9675	19.8373	20.3754	14.5688	15.8212
RBMS2P1	19.7834	18.5709	13.6592	15.1725	14.9015	17.5336
SPNS2	12.0563	12.9277	24.2497	23.9667	13.5439	12.8542
FNDC3B	17.5603	19.1639	16.3162	14.6677	16.5709	15.3022
FTH1P10	17.1423	16.1309	16.7984	14.9545	18.1776	16.2069
DYNC1LI2	17.9403	19.5338	13.6103	12.5959	17.6783	18.0481
PALMD	15.4253	16.0483	18.1588	18.0686	15.7279	15.9724
RNU4-1	1.58324	5.0748	0	0	49.7502	42.9704
SH3BP5	18.4104	19.3031	12.2672	15.1317	18.35	15.9017
SLC29A1	17.3545	17.0711	14.295	13.5984	18.6398	18.3511
MRPL57	15.9929	12.5558	17.6525	18.2136	15.6381	19.2533
PTPN12	22.0734	18.7859	10.65	10.9473	21.3528	15.4378
PRKDC	18.6408	21.7231	16.3091	14.113	15.1638	13.0808
ITGA3	16.7618	17.7787	15.1191	15.7819	18.9108	14.6641
DYNLL1	16.5429	13.5821	15.3874	15.7932	18.4161	19.2598
UBAP2L	17.6006	20.9374	11.2996	12.2754	18.2052	18.6315
HNRNPLP2	19.2398	18.3552	10.8305	12.812	18.7559	18.9255
EI24	16.5304	16.4187	16.1001	15.0581	17.6321	17.1513
TECRP1	10.7003	8.62477	27.9344	32.7324	9.70068	9.139
FAM124B	10.7257	11.2283	28.2402	25.8978	11.952	10.6242
BNIP3L	11.4908	12.3347	24.5431	25.5864	11.6626	12.9838
NFE2L1	15.8308	16.3882	16.1587	16.6643	15.8135	17.6413
CHSY1	17.3768	18.8656	15.0142	14.4017	16.7408	16.0964
AFAP1L1	11.3586	12.7883	24.3454	23.5983	15.4341	10.9262
VPS18	18.8444	19.5886	11.3107	11.5938	19.0906	18.0009
ATP5PD	14.7037	12.3364	17.7409	16.9622	18.6904	17.9852
ATP6AP1	16.5427	16.8342	12.1922	15.47	19.9819	17.3454
PITPNB	18.4715	18.0732	12.9047	12.8291	17.3925	18.6274
TNKS2	17.7598	19.1131	14.8381	12.9506	18.4008	15.1847
NPM3	14.4822	15.7773	16.1822	12.3916	19.3673	20.0267
FBXW5	15.9173	13.7345	19.9261	20.6778	13.3665	14.5857
DCAF7	16.688	17.8608	15.9298	15.2818	16.6487	15.7633
ATF4	16.7021	19.1699	5.17073	19.6827	22.1287	15.2852
SEC61G	17.0162	12.5386	13.4339	12.3173	21.733	20.9403
CYB5R3	15.4086	16.3259	16.896	16.5595	15.7628	16.9152
CTTNBP2NL	17.353	18.4049	14.4865	13.6426	17.0629	16.8717
SOX7	7.68302	8.15415	33.9972	34.9701	7.0492	5.91177
SLK	19.0382	21.0919	11.7673	11.2982	18.5121	16.0039
YTHDF2	17.4005	16.4514	15.0384	15.1499	15.4774	18.1783
UBL5	15.401	10.6735	18.3912	16.9877	18.1157	18.0901
AC112491.1	23.7002	27.2796	5.45391	6.35653	34.8129	0
ADAM9	19.2953	18.4037	12.3229	11.6319	18.0458	17.8932
TBX1	8.44876	8.95668	33.3019	32.1317	7.67608	6.99324
CSGALNACT2	17.034	16.6904	16.2176	16.4967	15.4376	15.5854
PUF60	17.8261	16.6441	13.5247	13.2053	19.9307	16.3015
NRP1	19.079	18.7003	13.6144	12.6318	16.357	16.9455
TBCC	17.6041	18.7538	11.7908	12.0537	17.0875	20
NIPSNAP3A	17.7984	15.9123	12.655	13.4311	18.5238	18.9606
PFKL	14.0564	14.2397	20.0801	20.0744	14.462	14.3613
SRSF3	17.2596	16.3737	12.5387	12.3428	19.1431	19.6018
HMGB2	16.4543	13.946	20.7725	11.4714	18.1283	16.456
HSP90AA2P	20.1925	19.3139	9.26825	8.95878	20.2192	19.2753
FGD5	15.9121	19.1143	14.1044	15.0158	16.8393	16.1802
FOXO1	15.3142	17.8499	18.8668	17.8544	13.5954	13.6452
BAK1	19.3258	17.6653	9.88609	10.86	18.8955	20.4723
SF3B3	18.1816	18.9243	12.085	12.0018	18.1885	17.5934
LRRC47	15.6322	15.7148	15.8733	15.2456	17.1041	17.3711
UBA7	19.0745	19.4912	10.8107	10.2933	18.5591	18.6956
PHC2	15.6655	16.9821	15.1623	16.6913	16.5824	15.7536
MT-TD	9.8476	17.2196	21.7856	22.2553	14.7371	10.9846
EIF4BP6	14.2451	14.5547	16.6306	17.7302	16.4461	17.1624
CITED4	4.31635	2.73114	41.3984	40.8179	3.76604	3.73801
NDUFAF3	14.6924	12.307	16.2936	20.0416	16.1949	17.1079
RBM3	20.8241	16.3985	9.82245	9.47922	20.9326	19.1049
VASP	15.4294	15.4806	14.7782	15.7756	16.9387	18.0789
VEGFB	9.11702	10.556	29.7766	27.5358	9.84681	9.64653
CMAS	17.9566	15.5731	12.3461	12.9666	18.8627	18.7114
RASSF3	16.3318	15.6089	16.7602	16.003	16.1463	15.4696
TRIB3	19.2508	17.0372	11.079	11.1681	17.7732	19.9427
GOLGA3	17.0663	20.6109	13.4465	12.5442	16.3254	16.2085
ENDOD1	18.1082	19.7489	10.8155	12.4458	17.7176	17.3632
DPYSL2	20.6062	13.4462	16.5833	7.01727	19.7615	18.6886
FRMD6	16.5955	17.3437	15.5609	14.9796	16.1379	15.4782
CD109	14.0687	15.0415	21.6492	20.7664	12.5181	12.0444
DUSP6	21.6368	13.9817	13.1465	12.5208	22.6262	12.1695
GOT1	18.3538	15.7674	11.4954	13.2584	18.2249	18.9629
ALKBH7	11.8574	9.43264	24.0638	21.8698	14.4	14.4201
ASAP1	18.2472	21.0674	14.6843	8.14621	17.695	16.1739
SNW1	16.7485	15.0355	12.2142	15.0759	16.2425	20.6645
MYO1E	14.9667	16.4816	17.5112	17.4744	15.5216	13.9794
RUSC2	15.5604	18.3938	12.3138	13.6597	17.7583	18.2167
GRB2	17.4929	20.6834	15.1357	5.13737	17.8758	19.576
CAPN1	16.6192	17.0536	14.113	14.6514	16.696	16.7617
ALDH9A1	15.6914	15.5148	16.4309	17.4016	15.1854	15.605
RPL37P23	18.4737	15.0458	7.44853	7.07781	24.122	23.4312
EMILIN1	16.1987	14.9458	17.6743	18.3099	14.3042	14.1529
TPR	19.1365	20.3457	11.1441	11.0652	17.4673	16.3737
AKR1B1	18.7038	16.0979	14.5351	11.6972	16.8784	17.5522
RPL21P28	15.2498	10.7746	23.4698	18.5382	14.3637	13.0596
CUL4B	17.4468	27.1994	7.29386	6.81597	17.4509	19.2339
RP2	17.4941	18.8648	11.6805	11.4694	17.2713	18.5734
FLII	16.9204	16.1932	14.0737	15.1799	16.3933	16.5604
SMC3	17.2229	17.7433	13.0336	13.1535	17.8178	16.2627
PTBP1	18.3873	20.432	9.32971	15.2566	12.3315	19.3969
SNORA8	14.4521	15.9119	12.9744	14.9703	19.4099	17.3158
TOR4A	14.823	14.7071	18.5149	17.975	14.4154	14.5658
NR2F6	10.4259	8.70915	25.1701	28.79	10.3964	11.494
SCRIB	15.4922	18.6437	14.7513	14.485	15.6793	15.928
HEXIM1	17.5688	18.8783	10.1632	9.63668	20.3293	18.3853
MAP4	15.3951	16.8	14.7497	14.9964	17.0016	15.9
PTPRB	17.1054	19.1993	13.2527	12.7249	16.4084	16.0972
KIAA2013	14.4587	13.7432	18.0371	19.1039	14.8188	14.5873
ATXN7L3B	16.9448	18.1725	12.2949	12.5514	17.2722	17.5041
THAP11	11.977	13.2807	19.913	20.2008	14.2995	15.0421
PMVK	16.7809	15.1916	10.0919	12.2713	19.3868	20.9563
PCDH1	18.3742	16.5495	13.1845	12.4524	18.403	15.6703
WDR77	15.963	16.3147	14.7155	14.114	17.6343	15.8823
TNFRSF1B	13.0363	13.8028	19.7806	19.1601	13.9285	14.7635
BUB3	15.0703	15.6511	15.4896	14.5193	16.5178	17.1743
LRPPRC	16.9846	17.0765	14.7036	13.7301	16.041	15.851
CDKN2AIPNL	14.7787	14.2138	15.6452	14.7798	17.1058	17.8524
MTUS1	15.5204	15.2141	17.6045	16.2133	14.9068	14.8671
TPM2	11.9762	10.5105	24.6829	20.8509	13.8014	12.4852
LYAR	17.8085	17.653	9.81707	11.2166	18.5914	19.202
PHLDA1	12.5891	12.7159	21.5559	22.3304	12.7626	12.333
PDZD11	14.3836	12.7038	14.0637	18.7807	16.8696	17.471
CCDC167	13.6574	9.21174	21.0565	19.1814	13.207	17.8473
ITPR3	17.287	19.0033	14.4775	14.2815	14.7624	14.3305
ATP2A2	18.4304	19.6658	11.0635	9.40071	17.0541	18.5134
MARCHF4	17.4203	18.84	11.3762	11.3688	17.7503	17.2495
SNRNP70	17.1535	15.4166	13.5768	14.8568	15.9373	17.0298
TOMM70	16.9833	16.7225	13.2231	11.564	18.6722	16.6581
CDC42EP2	17.6477	19.9247	9.67516	9.49145	19.2595	17.818
GYS1	17.2509	17.7033	13.1204	13.2046	15.7166	16.7444
MTCO2P2	24.4695	19.3707	2.0039	1.40126	23.9823	22.5015
MT-TH	3.23532	5.65701	36.4043	40.2092	4.46834	3.60805
CDC42	17.1848	15.9057	12.5056	12.5742	17.3599	17.9607
RABAC1	13.6935	11.7581	18.4311	15.9056	16.1378	17.5428
PRPF40A	18.0585	17.404	12.043	11.2919	17.2272	17.4221
GID8	16.7341	15.5319	15.5019	15.5256	15.3843	14.7609
PBXIP1	12.0678	12.3152	20.0003	22.2568	12.6154	14.1722
GNAQ	15.6815	17.0401	15.8365	16.1974	14.7151	13.9362
C19orf53	15.0063	12.7463	14.2588	14.475	18.4426	18.4494
POLR2K	17.739	12.9783	12.507	12.1927	18.2214	19.7207
MALL	14.8679	17.1793	16.0802	15.9657	14.8589	14.3714
DLGAP5	17.0039	16.9642	10.8541	11.2009	18.6287	18.6365
MFNG	18.8839	14.4471	12.5958	12.6812	16.5317	18.1017
RRP7A	19.0136	16.6779	9.24817	9.49007	19.1667	19.6116
SETX	17.9276	22.4951	10.213	9.45715	17.9856	15.0827
RALB	16.3345	14.0491	21.5463	18.3764	9.62787	13.1737
UBA2	16.2039	15.9169	13.5968	14.0537	16.4793	16.7993
AAR2	17.0747	17.5345	11.5878	11.1841	16.3188	19.3379
COPS6	16.9612	16.3072	14.0343	13.7935	15.3224	16.6108
PEF1	16.9554	12.4656	15.0676	14.5253	18.9651	15.0127
KLF3	16.8127	18.1552	14.8072	13.6015	15.0233	14.5713
CCDC71L	15.3705	15.0626	15.0445	13.9982	16.4039	17.0276
ZNF428	14.994	13.2757	15.1436	15.9517	15.404	18.138
SF1	16.0969	18.2784	13.0504	13.4373	16.1822	15.8153
RPA1	17.8184	15.6505	13.7853	13.6436	15.2943	16.6357
PSMD14	18.5588	16.1385	8.87104	8.71587	20.008	20.4986
INHBA	16.8457	21.9217	10.251	8.52507	19.7525	15.4064
FADS3	13.0125	11.5669	21.4891	21.7574	12.044	12.8087
MFAP2	5.0484	4.19245	35.6212	38.012	4.98825	4.7837
SLCO2A1	16.7726	17.0403	12.2977	13.2981	16.3164	16.7715
PNPLA2	12.0218	11.1636	21.85	22.9247	12.2333	12.2933
CKAP5	16.3074	19.1678	12.4969	13.9853	16.4224	14.0715
ELK3	14.3915	14.4074	14.8201	34.4263	6.54859	7.85692
TGFBI	13.1934	14.2546	19.6442	18.1506	11.7253	15.4822
SUSD6	15.5242	17.7164	16.6587	15.7689	13.3477	13.3116
EIF4H	14.2555	14.5421	22.5407	10.266	15.6019	15.0609
NID2	9.38967	10.1305	28.3677	27.9789	8.45619	7.82831
SP100	19.686	20.3355	5.66009	5.4902	21.3364	19.6345
NUTF2	16.8738	15.4521	16.8161	11.6786	18.7884	12.5261
TNKS1BP1	16.6466	17.3533	15.6757	16.0196	14.3016	12.105
NPLOC4	16.6997	17.3221	12.0717	12.1753	16.6555	17.1644
CLPTM1	18.5131	19.0938	8.15277	8.55696	19.4788	18.2636
FTH1P2	16.0719	15.7891	14.8514	13.4683	15.1552	16.7203
SSU72	13.6903	13.5692	16.514	16.4177	15.1702	16.6736
ITPKC	18.6984	19.8901	9.12338	9.18178	16.3176	18.8191
WLS	15.3621	15.3562	15.2753	13.3127	16.482	16.1733
SCAND1	11.3292	11.2753	21.2467	18.4723	14.0198	15.5002
HPS6	16.3581	15.3432	14.4008	13.4182	15.2852	16.9514
ERG28	14.2708	14.6365	16.0743	15.4378	17.5436	13.7375
FARSA	18.3239	15.5267	10.7727	10.513	15.9323	20.6319
SEC24D	17.2214	18.3371	10.8401	11.4479	16.1701	17.6064
RPL22P2	16.1135	12.3493	14.6383	11.2961	18.344	18.8629
EIF1AX	16.0459	15.3977	14.0769	13.8593	15.6237	16.5994
GRWD1	18.1808	19.0308	7.84852	7.18933	19.3029	19.7799
XPC	16.3933	15.7743	13.2513	13.8514	16.6098	15.3348
CRKL	15.7669	16.5522	15.2519	14.6215	14.6745	14.3111
PRAF2	12.7374	11.7612	14.479	23.2298	13.3204	15.6367
EXOC2	16.4679	16.4231	14.0321	13.4693	15.9595	14.7768
JAG1	14.0602	14.8583	18.4677	18.1995	13.5375	11.9809
PPM1F	15.069	15.3289	15.5314	15.9781	14.1617	15.0117
SF3B1	15.3814	15.1167	16.0314	16.3839	14.4341	13.7305
COPZ1	12.5756	13.3509	15.8983	18.1638	15.2993	15.7862
SLC3A2	18.9379	18.2406	7.86045	6.82204	19.0658	20.0939
SUPT6H	17.7225	20.008	9.0025	8.72487	16.9655	18.5611
UBQLN4	14.6281	16.4005	15.4659	14.7111	15.1561	14.6202
RPF1	15.819	14.8013	12.0689	13.1417	17.6869	17.4564
PHB	17.5685	14.559	8.49916	9.49263	18.7605	22.0665
PDLIM4	12.8914	12.682	17.9399	18.5949	14.7394	13.9719
NYNRIN	12.5106	15.3437	19.0536	18.9746	12.1575	12.7306
KLHL9	16.4355	16.3081	14.1721	14.1382	15.0411	14.6619
SUCLG2	14.8756	13.4201	17.0338	17.3065	13.1006	14.9601
FAM3C	14.1851	14.1957	15.8309	16.1583	15.8185	14.4684
GBP2	15.4323	15.336	13.5578	13.924	16.8865	15.4657
UQCRQ	13.1535	11.5816	16.503	16.1408	16.277	16.9053
RRAGC	18.2109	18.1798	9.11512	9.9641	18.0815	16.9975
SRRM2	16.3766	18.1318	15.1758	14.5326	14.4307	11.8971
[truncated: 57,472 more rows]

## Sheet: DEGs between AG and NC
gene name	logFC	AveExpr	t	P.Value	adj.P.Val	B
AC026464.2	-7.25711	-1.61913	-55.4116	5.57e-06	0.13134	0.69252
MIR497HG	-3.81132	-1.02448	-28.516	4.88e-05	0.417267	0.543554
AC009977.1	-2.83467	-1.74378	-25.6332	6.91e-05	0.417267	0.49773
AC091057.3	-2.7235	-2.27391	-21.699	0.000119	0.417267	0.406572
RAB43	-2.56461	1.45442	-20.2869	0.000148131	0.417267	0.361818
AC114490.1	-3.64847	-1.47885	-18.0485	0.000216609	0.417267	0.271386
RPLP1P11	2.18367	-1.18969	17.3897	0.000244402	0.417267	0.238939
RC3H1	2.47108	-0.45266	17.367	0.000245438	0.417267	0.237767
PCNP	1.82274	2.88129	16.3492	0.000298548	0.417267	0.180859
LINC02587	2.55796	-3.47308	16.0482	0.000317084	0.417267	0.162283
RAB37	2.25247	-6.22748	15.9497	0.000323471	0.417267	0.156018
RBMS2	1.78874	2.15288	15.8388	0.000330868	0.417267	0.148845
HMGA2	1.94516	0.550056	15.7504	0.000336922	0.417267	0.143039
POLR2A	3.28744	0.0738983	15.3345	0.000367419	0.417267	0.114618
CLDN5	-2.34805	3.85662	-14.8575	0.000406983	0.417267	0.0796167
MKNK1-AS1	1.86177	-4.7027	14.826	0.000409791	0.417267	0.0772057
MIR503	1.86177	0.91325	14.826	0.000409791	0.417267	0.0772056
AC092960.2	1.86177	-0.56636	14.826	0.000409791	0.417267	0.0772056
Z93930.3	1.86177	-2.48582	14.826	0.000409791	0.417267	0.0772056
SLC9A3	-4.9428	-2.28297	-14.1621	0.000475213	0.417267	0.0234588
TIMM8B	-1.69917	2.37906	-14.122	0.000479591	0.417267	0.0200161
ACP5	-1.59198	-5.10172	-13.8466	0.000511084	0.417267	-0.00423992
AC015912.3	-1.68475	1.39331	-13.7969	0.000517057	0.417267	-0.00874279
AC024270.4	-1.72362	-5.73625	-13.738	0.000524251	0.417267	-0.0141265
AC093155.3	-1.72362	-4.11962	-13.738	0.000524251	0.417267	-0.0141266
AC016769.2	-1.72362	-2.03627	-13.738	0.000524251	0.417267	-0.0141266
EIF5P1	-1.72362	-3.41011	-13.738	0.000524251	0.417267	-0.0141266
RBFADN	-1.7235	-4.97209	-13.7316	0.000525029	0.417267	-0.0147062
APEX1	-1.61262	1.89529	-13.6837	0.000530986	0.417267	-0.0191285
HNRNPA1P50	-1.93108	-2.89874	-13.2011	0.000596216	0.42273	-0.0657785
SNORA78	-1.93108	-0.0294472	-13.2011	0.000596216	0.42273	-0.0657785
SNORD26	-2.592	1.06088	-13.0558	0.00061787	0.42273	-0.0806004
GPD1L	-1.54084	0.311697	-12.4837	0.000713831	0.42273	-0.14283
AC068790.9	-2.43101	-4.26145	-12.3294	0.000742983	0.42273	-0.160732
NPTX1	1.33541	-3.76116	12.0743	0.000794663	0.42273	-0.191449
SLC10A3	1.65063	1.23084	12.0501	0.000799797	0.42273	-0.194434
IQSEC1	1.39774	1.92434	11.704	0.000878326	0.42273	-0.238686
AC096720.2	1.5578	-2.19115	11.612	0.000900859	0.42273	-0.25093
AC012358.2	1.76545	-5.72368	11.5813	0.000908572	0.42273	-0.255077
RTL8C	-1.30436	5.52997	-11.5382	0.000919501	0.42273	-0.260915
AC018926.2	1.4468	-2.10449	11.521	0.000923924	0.42273	-0.263266
AL133338.2	1.4468	-2.66805	11.521	0.000923925	0.42273	-0.263266
AL954705.1	1.4468	-2.2712	11.521	0.000923925	0.42273	-0.263266
SNORD14C	1.4468	0.396077	11.521	0.000923925	0.42273	-0.263266
OSTCP4	1.4468	-1.95506	11.521	0.000923925	0.42273	-0.263266
EZH2P1	1.4468	-1.32937	11.521	0.000923925	0.42273	-0.263266
AC233266.2	1.4468	-2.18889	11.521	0.000923925	0.42273	-0.263266
PKNOX2	1.44667	-5.26187	11.5208	0.000923961	0.42273	-0.263286
PTMAP12	-1.75999	2.93031	-11.3963	0.000956742	0.42273	-0.280492
MAPK14	1.21624	2.53148	11.1258	0.00103336	0.42273	-0.31931
AC069288.1	1.95793	-1.46108	11.118	0.0010357	0.42273	-0.32047
MFAP3	2.00759	0.0574631	11.1176	0.00103583	0.42273	-0.320531
NBL1	-1.23576	2.79101	-10.9944	0.00107348	0.42273	-0.338916
CDH20	-1.36066	-4.38574	-10.8387	0.00112366	0.42273	-0.362785
AF111169.3	1.45453	-0.961079	10.7535	0.0011524	0.42273	-0.376149
SLC5A10	-4.66739	-2.9839	-10.7341	0.00115907	0.42273	-0.379222
JPT2	-1.97257	2.07809	-10.6152	0.00120112	0.42273	-0.398321
HSFX1	1.52246	-2.4603	10.5843	0.00121239	0.42273	-0.403369
UBE2K	-1.58786	2.31143	-10.5504	0.00122487	0.42273	-0.408921
LPP	2.1742	1.30991	10.542	0.00122801	0.42273	-0.410314
AC025162.2	-2.29956	-1.9858	-10.5402	0.00122868	0.42273	-0.410608
TNFSF13B	1.32104	-3.42363	10.5259	0.00123401	0.42273	-0.412966
GASAL1	-2.10771	-3.22762	-10.5232	0.00123503	0.42273	-0.413414
CA2	-1.30831	-2.85429	-10.424	0.00127301	0.42273	-0.430001
AC020910.5	-1.29952	-1.43336	-10.4215	0.00127398	0.42273	-0.430419
GGACT	-1.22366	-0.450136	-10.4055	0.00128025	0.42273	-0.433125
REPS2	1.84925	-1.71849	10.2853	0.00132866	0.42273	-0.453728
GDPD1	-1.71024	-1.0941	-10.1472	0.00138729	0.42273	-0.478029
ZNF580	1.47417	2.12701	10.0893	0.00141284	0.42273	-0.488406
AL121938.1	1.36153	-2.77435	9.99237	0.00145703	0.42273	-0.506067
TRGV9	1.55796	-2.84963	9.77438	0.00156317	0.42273	-0.547065
SAMD15	1.45975	-2.8357	9.624	0.00164228	0.42273	-0.576424
RPS27AP11	-1.57689	0.785581	-9.62216	0.00164328	0.42273	-0.576789
FBXL6	-1.45916	-3.86473	-9.50949	0.00170604	0.42273	-0.599394
DDA1	1.01911	2.83653	9.42803	0.00175336	0.42273	-0.616068
AC245140.3	1.18367	-1.68545	9.42616	0.00175446	0.42273	-0.616453
WEE2-AS1	1.85039	-5.882	9.34224	0.00180505	0.42273	-0.633933
DNAL1	1.56274	-0.819875	9.31717	0.00182053	0.42273	-0.639213
ZNF584	-1.1873	-0.998414	-9.29801	0.00183247	0.42273	-0.643267
AC018638.4	1.51993	1.60556	9.28453	0.00184094	0.42273	-0.646131
AC019117.1	-2.54219	-5.69665	-9.27763	0.0018453	0.42273	-0.647599
TTC31	1.05221	-0.266161	9.27678	0.00184583	0.42273	-0.64778
ZNF420	-1.39562	-1.66461	-9.21371	0.00188626	0.42273	-0.661301
ATE1-AS1	1.14177	-0.998332	9.09538	0.00196525	0.42273	-0.687152
AC012360.2	-1.13859	-1.04803	-9.07331	0.00198045	0.42273	-0.692045
RPL34P31	-1.13832	0.0277676	-9.06748	0.0019845	0.42273	-0.693341
POPDC2	-1.13832	-4.20204	-9.06748	0.0019845	0.42273	-0.693341
CCNYL5	1.88928	-0.589197	9.06743	0.00198453	0.42273	-0.693352
INHCAP	-1.13841	-4.73916	-9.06656	0.00198513	0.42273	-0.693546
AC005014.2	-1.13841	-2.66351	-9.06656	0.00198513	0.42273	-0.693546
FCF1P2	-1.13841	-2.62445	-9.06656	0.00198513	0.42273	-0.693546
KRR1P1	-1.13841	-3.08635	-9.06656	0.00198513	0.42273	-0.693546
AC234781.2	-1.13841	-3.3942	-9.06656	0.00198513	0.42273	-0.693546
AC005837.3	-1.13841	-0.936941	-9.06656	0.00198513	0.42273	-0.693546
AC011442.1	-1.13841	-1.9528	-9.06656	0.00198513	0.42273	-0.693546
MIR106B	-1.13841	0.205353	-9.06656	0.00198513	0.42273	-0.693546
MIR5581	-1.13841	0.656014	-9.06656	0.00198513	0.42273	-0.693546
RNU6-531P	-1.13841	-0.137535	-9.06656	0.00198513	0.42273	-0.693546
AC027514.2	-1.13841	-2.75224	-9.06656	0.00198513	0.42273	-0.693546
AL136418.1	-1.13841	-3.36635	-9.06656	0.00198513	0.42273	-0.693546
ENAM	-1.13841	-6.0435	-9.06656	0.00198513	0.42273	-0.693546
RAPGEF1	1.08169	3.55775	8.9509	0.00206762	0.42273	-0.719601
AC011511.1	-1.46534	-1.00754	-8.93829	0.00207687	0.42273	-0.722479
FAM91A2P	2.5227	-3.91488	8.93783	0.00207722	0.42273	-0.722586
ZNF763	2.29884	-3.49513	8.93621	0.00207841	0.42273	-0.722955
POU2F2	1.08245	-0.4337	8.90979	0.002098	0.42273	-0.729016
AURKC	1.05091	-2.79801	8.82551	0.00216212	0.42273	-0.748574
TPD52L2	1.06821	4.26617	8.75864	0.00221482	0.42273	-0.764343
AL603750.1	1.14661	-1.04017	8.72052	0.0022456	0.42273	-0.773433
ACTR1A	0.970442	3.94653	8.6013	0.00234552	0.42273	-0.802344
Z73965.1	1.65432	-4.20627	8.46616	0.00246586	0.42273	-0.836021
ENTPD3-AS1	1.04623	-2.51589	8.41652	0.00251207	0.42273	-0.848638
AC124312.1	-2.092	-3.59511	-8.40149	0.00252628	0.42273	-0.852486
AC005306.1	-2.092	-3.10113	-8.40149	0.00252628	0.42273	-0.852486
AL031178.1	-2.092	0.13281	-8.40149	0.00252628	0.42273	-0.852486
RAB28P5	-2.092	-2.30681	-8.40149	0.00252628	0.42273	-0.852486
PCED1B	1.10758	-2.46372	8.28681	0.00263821	0.42273	-0.882256
BEX2	-1.2144	-1.91017	-8.27277	0.00265235	0.42273	-0.88595
LINC01303	1.09803	-3.03987	8.24314	0.00268252	0.42273	-0.89379
ZNF396	-1.51366	-3.78288	-8.19222	0.00273541	0.42273	-0.907375
CTRL	1.6129	-3.22313	8.14315	0.00278766	0.42273	-0.920612
NKD2	-1.18209	-2.85264	-8.10763	0.00282629	0.42273	-0.930281
ADGRB1	-2.79952	-5.97573	-8.09045	0.00284522	0.42273	-0.934985
WDR36	1.11327	2.15141	8.07823	0.00285878	0.42273	-0.938341
KAT7	0.912115	1.08654	8.01973	0.00292491	0.42273	-0.954537
AL023775.1	-0.872137	-1.16998	-8.01872	0.00292606	0.42273	-0.954818
COPS8	0.904417	2.59201	8.00882	0.00293745	0.42273	-0.95758
ZFP90	1.00332	0.0464311	7.98422	0.00296601	0.42273	-0.964469
MTRNR2L8	-0.88362	-0.441364	-7.91102	0.00305311	0.42273	-0.98519
AC104297.1	-1.66056	-1.14823	-7.88719	0.00308218	0.42273	-0.992007
FOXL2	-2.43108	-4.29955	-7.80083	0.00319058	0.42273	-1.01702
AL390879.1	-1.66782	-3.81148	-7.78111	0.00321601	0.42273	-1.0228
AC093110.1	1.00436	-0.28842	7.76755	0.00323367	0.42273	-1.02679
AC087521.2	1.23583	-3.95753	7.75688	0.00324763	0.42273	-1.02993
ARLNC1	1.31516	-7.48017	7.75182	0.00325429	0.42273	-1.03143
AQP11	1.65426	-3.55252	7.71659	0.0033011	0.42273	-1.04188
EEF1A1P22	-1.93114	-3.47118	-7.7128	0.0033062	0.42273	-1.04301
PRR34-AS1	-1.06558	0.285696	-7.69354	0.00333221	0.42273	-1.04877
HES7	-2.11939	-2.03013	-7.6844	0.00334465	0.42273	-1.05151
AL022238.3	-3.42272	0.525086	-7.67567	0.00335658	0.42273	-1.05413
TMED2	-0.838633	4.79118	-7.66833	0.00336666	0.42273	-1.05634
AL442663.3	-3.02922	-2.45747	-7.65198	0.00338925	0.42273	-1.06127
COX7A2L	0.904567	1.86432	7.56781	0.0035087	0.42273	-1.08695
MRPL46	-0.847769	0.90336	-7.52948	0.00356489	0.42273	-1.0988
BET1	-0.963144	1.59637	-7.5276	0.00356768	0.42273	-1.09939
AC135050.2	1.66381	0.480374	7.50913	0.0035952	0.42273	-1.10514
PTMA	-1.04012	5.01085	-7.46814	0.00365728	0.42273	-1.11799
PKP2	-3.01598	-5.33133	-7.42755	0.0037201	0.42273	-1.13083
KREMEN1	0.889096	-1.16982	7.4203	0.00373148	0.42273	-1.13314
AC226118.1	1.15407	-2.56562	7.41512	0.00373963	0.42273	-1.13478
CHCHD2P6	-0.964396	0.479332	-7.41421	0.00374106	0.42273	-1.13507
AL031708.1	1.94119	-1.06708	7.40014	0.00376332	0.42273	-1.13957
CCDC142	-1.10926	0.268017	-7.35317	0.0038389	0.42273	-1.15467
DENND10	1.9332	0.0638135	7.34706	0.00384889	0.42273	-1.15664
AC022306.2	1.06911	-0.878292	7.30797	0.00391349	0.42273	-1.16935
AC015911.4	-1.05814	0.668467	-7.28418	0.00395351	0.42273	-1.17714
RPL5P4	-0.903786	2.02869	-7.26268	0.00399013	0.42273	-1.18421
FO681492.1	-1.43114	-6.04186	-7.25534	0.00400273	0.42273	-1.18664
RPS2P4	-1.43114	-3.0322	-7.25534	0.00400273	0.42273	-1.18664
MALLP1	-1.43114	-1.77051	-7.25534	0.00400273	0.42273	-1.18664
MIR6859-4	-1.43114	0.621805	-7.25534	0.00400273	0.42273	-1.18664
EHD4-AS1	-1.43114	-3.48795	-7.25534	0.00400273	0.42273	-1.18664
GPR19	-1.43081	-4.36747	-7.25522	0.00400293	0.42273	-1.18668
ARHGEF35-AS1	-2.05825	-3.26199	-7.22457	0.0040561	0.42273	-1.19684
MAFF	1.40111	2.8324	7.20947	0.00408264	0.42273	-1.20187
AC132938.3	-1.08486	-1.08257	-7.17991	0.00413524	0.42273	-1.21177
WNK3	0.805295	-4.12053	7.16751	0.00415756	0.42273	-1.21595
NPIPB8	1.47275	-3.12938	7.12076	0.00424313	0.42273	-1.23179
WNK1	1.02739	1.06212	7.11934	0.00424576	0.42273	-1.23227
LTO1	-1.14321	-0.692234	-7.11521	0.00425343	0.42273	-1.23368
SYT14	1.74186	-4.65451	7.10041	0.00428109	0.42273	-1.23874
CGB7	-0.772134	-2.26433	-7.05343	0.00437041	0.42273	-1.2549
MAPK11	-0.987758	3.4184	-7.03043	0.00441501	0.42273	-1.26288
MYL4	1.22409	-2.42565	7.02565	0.00442435	0.42273	-1.26454
AL137784.1	-2.89242	-0.808705	-7.01131	0.00445254	0.42273	-1.26954
CHURC1-FNTB	-1.59949	0.969007	-7.00473	0.00446556	0.42273	-1.27184
SNORD38A	-0.875278	1.88726	-6.97315	0.00452869	0.42273	-1.28293
NSUN7	1.15405	-4.70369	6.97216	0.00453068	0.42273	-1.28328
AC009283.1	1.15408	0.3648	6.97068	0.00453367	0.42273	-1.2838
DNAH1	0.763952	-0.745759	6.97021	0.00453463	0.42273	-1.28397
C2CD6	1.73916	-5.06977	6.95211	0.00457137	0.42273	-1.29036
RPL5P17	-1.31965	-0.219047	-6.94587	0.00458414	0.42273	-1.29257
AC011466.1	0.946552	-2.48123	6.94568	0.00458452	0.42273	-1.29264
AC015982.2	0.946552	-0.255517	6.94568	0.00458452	0.42273	-1.29264
SLC9A5	0.93336	-0.368754	6.92036	0.00463679	0.42273	-1.30164
AC004943.2	1.18617	-2.11205	6.89885	0.00468182	0.42273	-1.30934
ZNF678	1.3339	-2.42395	6.89685	0.00468602	0.42273	-1.31005
AL161787.1	-1.12863	2.01893	-6.89086	0.00469868	0.42273	-1.3122
AC245096.1	1.15412	0.181161	6.8792	0.00472341	0.42273	-1.31639
PPP1R8	-0.81168	2.00095	-6.87666	0.00472883	0.42273	-1.31731
DLG5	-1.18809	-4.30117	-6.87044	0.00474212	0.42273	-1.31955
CRTAC1	0.861467	-3.89361	6.86575	0.00475217	0.42273	-1.32124
AC138028.6	0.86159	-1.97024	6.86515	0.00475346	0.42273	-1.32146
IRF5	0.86159	-5.09334	6.86515	0.00475346	0.42273	-1.32146
AC010201.2	0.861774	-2.98293	6.86262	0.0047589	0.42273	-1.32238
AL135903.1	0.861774	-3.07181	6.86262	0.0047589	0.42273	-1.32238
DOCK8-AS1	0.86159	-5.91485	6.8619	0.00476045	0.42273	-1.32264
BRD7P5	0.86159	-4.2684	6.8619	0.00476045	0.42273	-1.32264
AC116407.3	0.86159	-4.11305	6.8619	0.00476045	0.42273	-1.32264
AC134407.3	0.86159	-4.49982	6.8619	0.00476045	0.42273	-1.32264
RPL7P57	0.86159	-2.96848	6.8619	0.00476045	0.42273	-1.32264
AC011487.3	0.86159	-2.47327	6.8619	0.00476045	0.42273	-1.32264
AP001059.2	0.86159	-1.31361	6.8619	0.00476045	0.42273	-1.32264
SNORA5A	0.86159	-0.503184	6.8619	0.00476045	0.42273	-1.32264
AC092418.2	0.86159	-2.32584	6.8619	0.00476045	0.42273	-1.32264
AC025259.2	0.86159	-3.02955	6.8619	0.00476045	0.42273	-1.32264
MIR6835	0.86159	0.562905	6.8619	0.00476045	0.42273	-1.32264
AC079600.1	0.86159	-1.65141	6.8619	0.00476045	0.42273	-1.32264
AP001462.1	0.86159	-2.25727	6.8619	0.00476045	0.42273	-1.32264
AC004080.7	0.86159	-0.0518051	6.8619	0.00476045	0.42273	-1.32264
RNU7-45P	0.86159	0.585625	6.8619	0.00476045	0.42273	-1.32264
MIR6894	0.86159	0.730015	6.8619	0.00476045	0.42273	-1.32264
Y_RNA	0.86159	-0.257274	6.8619	0.00476045	0.42273	-1.32264
USP12PX	0.86159	-3.48285	6.8619	0.00476045	0.42273	-1.32264
AC084357.2	0.86159	-1.54038	6.8619	0.00476045	0.42273	-1.32264
CHP1P2	0.86159	-2.59444	6.8619	0.00476045	0.42273	-1.32264
AL606489.1	0.86159	-2.36191	6.8619	0.00476045	0.42273	-1.32264
AC024243.1	0.86159	-3.04072	6.8619	0.00476045	0.42273	-1.32264
AC009902.3	0.86159	-4.5219	6.8619	0.00476045	0.42273	-1.32264
CYP4A22-AS1	0.86159	-3.28415	6.8619	0.00476045	0.42273	-1.32264
B3GALT4	0.86159	-4.72654	6.8619	0.00476045	0.42273	-1.32264
IGSF6	0.86159	-5.43427	6.8619	0.00476045	0.42273	-1.32264
HDHD5	-0.810051	1.47196	-6.84089	0.00480591	0.42273	-1.33025
TBC1D3L	1.78563	-1.66714	6.80322	0.00488886	0.42273	-1.34399
AP000695.3	1.21654	-0.0227216	6.79479	0.00490769	0.42273	-1.34708
ABHD17AP3	1.12344	-0.07962	6.78679	0.00492562	0.42273	-1.35002
AC099778.1	-1.06239	-2.21407	-6.78435	0.0049311	0.42273	-1.35092
AC113174.1	-0.865117	5.53231	-6.75121	0.00500644	0.426274	-1.36316
ZNF853	1.14513	-2.04112	6.75026	0.00500861	0.426274	-1.36351
ABLIM3	0.847078	2.44827	6.72388	0.00506968	0.42992	-1.37333
AC005726.1	5.15234	#NAME?	32.1457	0.000451783	0.417267	-1.38203
AP001931.2	1.41305	-1.59255	6.69346	0.00514129	0.432521	-1.38472
H1-10-AS1	-0.951785	-1.56111	-6.67565	0.00518381	0.432521	-1.39143
C9orf129	1.13576	1.36272	6.66482	0.0052099	0.432521	-1.39552
AL021707.2	1.08535	-2.93773	6.65861	0.00522494	0.432521	-1.39787
AC021321.1	-1.09715	-0.492835	-6.64329	0.00526226	0.432521	-1.40368
BTBD8	0.774243	-1.95142	6.63575	0.00528076	0.432521	-1.40655
AC025458.1	-1.74945	0.786114	-6.63221	0.00528948	0.432521	-1.4079
BRD7P4	-1.65339	-2.45888	-6.60763	0.0053505	0.432521	-1.4173
AC006978.1	1.06638	-0.603736	6.56959	0.0054467	0.432521	-1.43195
DDN	0.798849	-2.91236	6.5606	0.00546977	0.432521	-1.43543
ZNF782	0.886819	-3.16402	6.55332	0.00548855	0.432521	-1.43825
SPAG5-AS1	0.755888	-3.09472	6.54858	0.00550081	0.432521	-1.44009
ATM	0.909971	0.509077	6.54508	0.00550989	0.432521	-1.44145
GDF5	-0.792933	-0.297192	-6.51112	0.00559899	0.432521	-1.45472
NCR3LG1	0.734588	-1.20146	6.5109	0.00559958	0.432521	-1.4548
MT-ND5	0.888263	10.3311	6.46796	0.00571493	0.432521	-1.47173
AL355309.1	-2.2235	0.820045	-6.45453	0.00575163	0.432521	-1.47705
AL353807.5	-1.34218	-0.825709	-6.41326	0.00586634	0.432521	-1.49353
MTND5P11	1.23058	1.26611	6.39687	0.00591272	0.432521	-1.50012
AL356534.1	2.35044	-7.97963	6.39015	0.00593186	0.432521	-1.50282
SRRM5	1.26519	-3.96891	6.38964	0.00593331	0.432521	-1.50303
PALM	-0.754382	0.820046	-6.38312	0.00595198	0.432521	-1.50566
MT-CYB	0.923736	11.1801	6.36842	0.00599433	0.432521	-1.51161
DDX10P2	-0.931076	-3.89281	-6.36495	0.00600439	0.432521	-1.51302
HSPA6	-0.931076	-3.74227	-6.36495	0.00600439	0.432521	-1.51302
NAP1L1P3	-0.931076	-2.32212	-6.36495	0.00600439	0.432521	-1.51302
AL355353.1	-0.931076	-0.907085	-6.36495	0.00600439	0.432521	-1.51302
ACAP2-IT1	-0.931076	-1.97122	-6.36495	0.00600439	0.432521	-1.51302
ERVK13-1	0.837353	-4.11473	6.33499	0.00609211	0.436539	-1.52522
AL137058.1	-2.64196	#NAME?	-16.6257	0.00201259	0.42273	-1.53287
AL353150.1	-0.860776	-0.68059	-6.31583	0.00614908	0.436593	-1.53306
SCART1	1.48854	-3.79669	6.30787	0.00617293	0.436593	-1.53633
YWHAZP5	-0.80482	0.741638	-6.29611	0.00620839	0.436593	-1.54117
AC093866.1	-0.947687	-3.34641	-6.26323	0.00630899	0.436593	-1.55478
DOC2B	0.849482	-1.23868	6.23463	0.0063982	0.436593	-1.56671
NFE2L1	0.769182	3.65188	6.22507	0.00642837	0.436593	-1.57071
ARHGAP23P1	0.753733	0.0837429	6.21304	0.00646662	0.436593	-1.57576
AC004784.1	-2.37898	#NAME?	-14.9708	0.00255023	0.42273	-1.57778
AL137779.2	-2.37898	#NAME?	-14.9708	0.00255023	0.42273	-1.57778
LSM3P3	-2.73861	#NAME?	-14.9136	0.00257235	0.42273	-1.57958
ANKRD49	0.677521	-0.929751	6.20382	0.00649613	0.436593	-1.57964
BACH2	1.10139	-3.74744	6.20213	0.00650153	0.436593	-1.58035
MAF	-1.20711	-4.56774	-6.19801	0.0065148	0.436593	-1.58209
TBC1D5	-0.826042	1.8592	-6.19188	0.0065346	0.436593	-1.58468
AC140479.4	0.906622	2.59291	6.17937	0.00657519	0.436593	-1.58997
TUBA3D	2.42644	-3.00173	6.17849	0.00657809	0.436593	-1.59035
GPM6B	1.60434	-4.40876	6.17598	0.00658625	0.436593	-1.59141
AC016727.1	1.08192	-2.6905	6.17327	0.00659511	0.436593	-1.59256
WWTR1-AS1	-1.14739	-3.14147	-6.16994	0.00660604	0.436593	-1.59398
IL1RL1	-1.18611	2.19596	-6.15978	0.00663946	0.436593	-1.5983
AC105036.3	1.00799	-0.432953	6.15171	0.00666615	0.436593	-1.60173
S100A2	-2.46834	#NAME?	-14.1978	0.00287413	0.42273	-1.60369
MRPL3P1	-1.13841	-1.28861	-6.13946	0.00670696	0.436593	-1.60697
SLC39A9	1.03456	0.686047	6.13711	0.00671482	0.436593	-1.60797
AC069218.1	-1.12535	-0.320904	-6.13115	0.00673483	0.436593	-1.61053
DBH	-2.44587	-3.95225	-6.12916	0.00674153	0.436593	-1.61138
SLC17A7	-2.22007	#NAME?	-13.9708	0.00298048	0.42273	-1.61203
HSPA7	-2.22007	#NAME?	-13.9708	0.00298048	0.42273	-1.61203
AC021945.1	-2.22007	#NAME?	-13.9708	0.00298048	0.42273	-1.61203
AC022558.1	-2.22007	#NAME?	-13.9708	0.00298048	0.42273	-1.61203
LINC01118	-2.22007	#NAME?	-13.9708	0.00298048	0.42273	-1.61203
DYRK3-AS1	-2.22007	#NAME?	-13.9708	0.00298048	0.42273	-1.61203
RAPSN	-2.22007	#NAME?	-13.9708	0.00298048	0.42273	-1.61203
SORBS2	-0.773032	0.381946	-6.1262	0.0067515	0.436593	-1.61265
AC008878.2	1.76524	-0.703705	6.11846	0.00677767	0.436593	-1.61598
RPS26P31	-1.24951	-0.0318212	-6.09577	0.00685511	0.436593	-1.62576
AC107959.5	-2.4756	#NAME?	-13.4824	0.00322926	0.42273	-1.63123
PRDM16-DT	2.46192	#NAME?	13.4015	0.0032733	0.42273	-1.63459
AC008870.1	3.5768	#NAME?	13.3116	0.00332329	0.42273	-1.63838
LYPD5	-0.999654	-4.46428	-6.06653	0.00695662	0.436593	-1.63844
PCNPP5	-1.30974	1.42203	-6.06318	0.00696838	0.436593	-1.6399
KCNQ4	2.10201	#NAME?	13.2263	0.00337177	0.42273	-1.64205
AC013268.3	1.02274	-3.53892	6.04889	0.00701882	0.436593	-1.64614
AC084125.4	1.02274	-0.7574	6.04889	0.00701882	0.436593	-1.64614
CELF2-AS1	1.02274	-3.62623	6.04889	0.00701882	0.436593	-1.64614
UNC79	1.02274	-6.20397	6.04889	0.00701882	0.436593	-1.64614
YBX2	1.02274	-5.3639	6.04889	0.00701882	0.436593	-1.64614
PTAFR	1.02274	-4.86555	6.04889	0.00701882	0.436593	-1.64614
DCC	1.02274	-6.83168	6.04889	0.00701882	0.436593	-1.64614
TMEM169	1.02274	-5.56476	6.04889	0.00701882	0.436593	-1.64614
C2orf50	-2.05712	#NAME?	-12.9454	0.00353872	0.42273	-1.65455
AC011825.2	-2.05712	#NAME?	-12.9454	0.00353872	0.42273	-1.65455
RN7SKP30	-2.05712	#NAME?	-12.9454	0.00353872	0.42273	-1.65455
AC010889.2	-2.05712	#NAME?	-12.9454	0.00353872	0.42273	-1.65455
HYKK	0.811299	-1.88348	6.0174	0.00713158	0.441278	-1.65995
SPRY4-AS1	1.26514	-3.82447	6.00453	0.00717836	0.442302	-1.66563
LINC02880	0.858867	-0.833367	6.00253	0.00718565	0.442302	-1.66651
AL356481.3	-2.31464	#NAME?	-12.6881	0.00370224	0.42273	-1.66664
CPZ	3.62661	#NAME?	12.645	0.00373068	0.42273	-1.66873
SLAIN1	0.720676	-2.98968	5.99574	0.00721052	0.442539	-1.66952
CENPCP1	0.87649	-2.96902	5.99124	0.00722703	0.442539	-1.67151
TPTE2P5	2.3059	#NAME?	12.5523	0.00379293	0.42273	-1.67328
LINC01476	-2.2844	#NAME?	-12.5223	0.00381338	0.42273	-1.67477
CBX3P9	-0.717984	2.65123	-5.95885	0.00734752	0.444892	-1.68592
AL031727.1	-1.81363	0.731906	-5.95761	0.00735221	0.444892	-1.68647
C11orf65	-1.29956	-4.67817	-5.95663	0.0073559	0.444892	-1.68691
HIGD1AP1	-1.29956	-0.459809	-5.95663	0.0073559	0.444892	-1.68691
GCNT4	-1.08486	-4.13614	-5.95558	0.00735982	0.444892	-1.68738
AC009065.4	2.08046	-1.93606	5.94113	0.00741452	0.445279	-1.69384
SELENOT	1.00131	3.10832	5.9344	0.00744017	0.445279	-1.69687
SLC25A25-AS1	0.84502	-1.66119	5.93399	0.00744178	0.445279	-1.69705
SNHG19	-0.721084	4.62197	-5.92052	0.00749345	0.446349	-1.70311
AL513320.1	2.19893	#NAME?	11.97	0.00422033	0.42273	-1.70394
AC017104.3	2.19893	#NAME?	11.97	0.00422033	0.42273	-1.70394
CDHR3	0.640865	-4.00145	5.90088	0.00756968	0.448442	-1.71198
RPL35P2	-0.806332	4.67992	-5.90061	0.00757073	0.448442	-1.71211
AP004607.7	2.1684	#NAME?	11.8038	0.00435498	0.42273	-1.7134
ARL5AP4	-2.15371	#NAME?	-11.7307	0.00441612	0.42273	-1.71767
FGF7	-2.15371	#NAME?	-11.7307	0.00441612	0.42273	-1.71767
NPM1P19	-1.72354	-1.32778	-5.88595	0.00762827	0.450718	-1.71875
POM121B	0.873768	-0.311761	5.86554	0.00770934	0.453236	-1.72805
NBR2	-0.71518	0.0302373	-5.85017	0.00777111	0.453305	-1.73508
AC068733.3	1.20391	-3.59167	5.84029	0.00781116	0.453305	-1.73962
ANGPTL8	-1.80503	#NAME?	-11.359	0.00474716	0.42273	-1.74044
AL049838.1	-1.80503	#NAME?	-11.359	0.00474716	0.42273	-1.74044
AC100778.2	-1.80503	#NAME?	-11.359	0.00474716	0.42273	-1.74044
WDR82P2	-1.80503	#NAME?	-11.359	0.00474716	0.42273	-1.74044
AL137002.1	-1.80503	#NAME?	-11.359	0.00474716	0.42273	-1.74044
AL158077.1	-1.80503	#NAME?	-11.359	0.00474716	0.42273	-1.74044
AL365220.1	-1.80503	#NAME?	-11.359	0.00474716	0.42273	-1.74044
AL157400.3	-1.80503	#NAME?	-11.359	0.00474716	0.42273	-1.74044
AC105020.5	-1.80503	#NAME?	-11.359	0.00474716	0.42273	-1.74044
HEPN1	-1.80503	#NAME?	-11.359	0.00474716	0.42273	-1.74044
AC013355.1	-1.80503	#NAME?	-11.359	0.00474716	0.42273	-1.74044
AC007950.2	-1.80503	#NAME?	-11.359	0.00474716	0.42273	-1.74044
STPG3	-1.80503	#NAME?	-11.359	0.00474716	0.42273	-1.74044
FAM110B	-1.21644	-3.45992	-5.83221	0.00784408	0.453305	-1.74333
AC008522.1	1.82385	#NAME?	11.3075	0.00479579	0.42273	-1.74375
AL353138.1	0.815084	1.08669	5.82244	0.00788417	0.453305	-1.74783
AL096712.2	1.78012	#NAME?	11.2006	0.00489908	0.42273	-1.75072
AC018529.2	1.78012	#NAME?	11.2006	0.00489908	0.42273	-1.75072
AL033384.2	1.78012	#NAME?	11.2006	0.00489908	0.42273	-1.75072
TSTD1	-2.71828	#NAME?	-11.1703	0.00492888	0.42273	-1.75273
LINC01145	1.88377	-4.2842	5.80981	0.00793639	0.453305	-1.75367
AL049840.2	0.801724	1.69219	5.80489	0.0079568	0.453305	-1.75594
CRELD2	-0.658389	3.54446	-5.79963	0.00797875	0.453305	-1.75838
RPS12P4	-1.9436	0.729115	-5.79279	0.00800739	0.453305	-1.76156
RUNX2	0.869172	-3.75328	5.78995	0.00801932	0.453305	-1.76288
CHD7	0.642909	0.403181	5.78122	0.00805615	0.453305	-1.76694
CENPW	-0.721189	3.28532	-5.78105	0.00805689	0.453305	-1.76702
DNAI4	0.751793	-3.18178	5.77979	0.00806222	0.453305	-1.76761
DAPK3	0.697017	4.19826	5.77683	0.00807475	0.453305	-1.76898
AL355001.2	-0.740193	1.18777	-5.77396	0.00808695	0.453305	-1.77033
NADK2-AS1	-0.723618	-2.13634	-5.76754	0.00811431	0.453305	-1.77332
API5P2	-0.723618	-3.19331	-5.76754	0.00811431	0.453305	-1.77332
MIR548AR	-0.723618	1.52262	-5.76754	0.00811431	0.453305	-1.77332
MIR4292	-0.723618	1.28942	-5.76754	0.00811431	0.453305	-1.77332
UBL7-AS1	-0.723618	-5.84677	-5.76754	0.00811431	0.453305	-1.77332
AC105250.1	-1.05814	1.45525	-5.75514	0.00816746	0.454517	-1.77913
AL133352.1	-1.37318	2.35007	-5.75042	0.00818782	0.454517	-1.78134
NPM1P39	-0.618611	3.82866	-5.74658	0.00820446	0.454517	-1.78315
AC060780.1	0.617538	-1.95272	5.74458	0.00821312	0.454517	-1.78409
AC008875.1	-0.714314	-1.72749	-5.72759	0.00828721	0.457005	-1.79209
SHC3	-0.63003	-2.1096	-5.72041	0.0083188	0.457146	-1.79548
RAET1E-AS1	1.86508	#NAME?	10.5333	0.005622	0.432521	-1.79826
RBM7	0.645041	0.0562443	5.70979	0.00836577	0.458658	-1.8005
TDRD10	-0.819827	0.657267	-5.69882	0.00841465	0.459528	-1.80571
IL12A	0.686392	-0.924188	5.69749	0.00842063	0.459528	-1.80634
USP27X-AS1	-0.832855	-1.9803	-5.689	0.00845874	0.460542	-1.81038
LYPLAL1-DT	-2.81957	#NAME?	-10.368	0.00582462	0.432521	-1.8112
AC139019.1	-1.64221	#NAME?	-10.3343	0.00586712	0.432521	-1.81389
AC009949.1	-1.64221	#NAME?	-10.3343	0.00586712	0.432521	-1.81389
AC090617.2	-1.64221	#NAME?	-10.3343	0.00586712	0.432521	-1.81389
RBMX2P5	-1.64221	#NAME?	-10.3343	0.00586712	0.432521	-1.81389
AC073072.1	-1.64221	#NAME?	-10.3343	0.00586712	0.432521	-1.81389
Z69667.1	-1.64221	#NAME?	-10.3343	0.00586712	0.432521	-1.81389
AC104521.1	-1.64221	#NAME?	-10.3343	0.00586712	0.432521	-1.81389
TRBV12-4	-1.64221	#NAME?	-10.3343	0.00586712	0.432521	-1.81389
AGAP2	-1.64221	#NAME?	-10.3343	0.00586712	0.432521	-1.81389
U6	-1.64221	#NAME?	-10.3343	0.00586712	0.432521	-1.81389
AC100778.3	-1.64221	#NAME?	-10.3343	0.00586712	0.432521	-1.81389
AC084035.1	-1.64221	#NAME?	-10.3343	0.00586712	0.432521	-1.81389
AARSD1P1	-1.64221	#NAME?	-10.3343	0.00586712	0.432521	-1.81389
CAPN12	-1.64221	#NAME?	-10.3343	0.00586712	0.432521	-1.81389
FLJ31356	-1.64196	#NAME?	-10.3328	0.00586908	0.432521	-1.81402
RPL26P6	-1.64196	#NAME?	-10.3328	0.00586908	0.432521	-1.81402
AL117335.1	-1.64196	#NAME?	-10.3328	0.00586908	0.432521	-1.81402
STIM2-AS1	-1.64196	#NAME?	-10.3328	0.00586908	0.432521	-1.81402
LRRC15	-1.64196	#NAME?	-10.3328	0.00586909	0.432521	-1.81402
AC004678.1	1.87708	#NAME?	10.2179	0.00601769	0.432521	-1.82338
CWC25	-0.901607	-3.34445	-5.65802	0.00859976	0.461238	-1.82519
PGDP1	-1.48859	-1.59371	-5.65463	0.00861536	0.461238	-1.82682
MAGI2-AS3	1.00116	-0.766426	5.6385	0.00869012	0.461238	-1.83458
GALNT10	0.690917	2.68159	5.63518	0.00870562	0.461238	-1.83618
GHRLOS	1.63381	-3.48566	5.6328	0.00871677	0.461238	-1.83733
RSPH1	1.84647	#NAME?	10.0513	0.00624301	0.436593	-1.83742
AC099332.1	1.84647	#NAME?	10.0513	0.00624301	0.436593	-1.83742
MYOZ2	1.84647	#NAME?	10.0513	0.00624301	0.436593	-1.83742
AC099494.2	1.84647	#NAME?	10.0513	0.00624302	0.436593	-1.83742
AC024451.4	1.84647	#NAME?	10.0513	0.00624302	0.436593	-1.83742
LINC02298	-1.75278	-3.6684	-5.62374	0.00875933	0.461238	-1.84171
AC004224.2	-0.881032	-0.45176	-5.61185	0.00881552	0.461238	-1.84747
AL139385.1	-0.881032	-3.08059	-5.61185	0.00881552	0.461238	-1.84747
AP005329.2	-0.903627	-1.17475	-5.60026	0.00887081	0.461238	-1.8531
PADI2	-1.04195	-5.02589	-5.59781	0.0088825	0.461238	-1.85429
SYNGAP1	0.898766	-0.900804	5.59643	0.00888914	0.461238	-1.85496
CEBPB-AS1	-2.33467	-3.70965	-5.59388	0.00890141	0.461238	-1.85621
AC008105.3	-2.33467	-5.05857	-5.59388	0.00890141	0.461238	-1.85621
LINC01356	-1.07562	-2.49824	-5.59376	0.00890195	0.461238	-1.85626
BOLA2P2	1.81518	-2.63449	5.5861	0.00893887	0.462136	-1.86
MT-ND4	0.761904	12.1706	5.57976	0.0089696	0.46271	-1.8631
MTND2P28	0.848816	7.70362	5.57464	0.00899452	0.462982	-1.86561
MYF6	-1.54199	#NAME?	-9.70369	0.00675376	0.436593	-1.86856
RPGRIP1	-1.54199	#NAME?	-9.70369	0.00675376	0.436593	-1.86856
CLEC9A	2.2335	#NAME?	9.66832	0.00680905	0.436593	-1.87188
AC097634.1	2.2335	#NAME?	9.66832	0.00680905	0.436593	-1.87188
AL451164.2	2.2335	#NAME?	9.66832	0.00680905	0.436593	-1.87188
RSF1-IT2	1.52845	#NAME?	9.6166	0.00689107	0.436593	-1.87679
AC010327.4	1.52845	#NAME?	9.6166	0.00689107	0.436593	-1.87679
AC087164.2	1.52845	#NAME?	9.6166	0.00689107	0.436593	-1.87679
COL14A1	1.52845	#NAME?	9.6166	0.00689107	0.436593	-1.87679
LINC01948	1.52802	#NAME?	9.61437	0.00689464	0.436593	-1.877
ASPHD1	-0.626265	-0.475607	-5.54644	0.00913325	0.465881	-1.87946
FTH1P23	-0.953477	5.54322	-5.54119	0.00915938	0.465881	-1.88204
AC005224.3	-1.73874	#NAME?	-9.4723	0.00712751	0.441278	-1.8908
AL513218.1	1.0227	-0.967564	5.49816	0.00937725	0.465881	-1.90339
AC009228.1	1.0227	-4.77439	5.49816	0.00937725	0.465881	-1.90339
LINC01144	1.0227	-3.09632	5.49816	0.00937725	0.465881	-1.90339
AC010976.2	1.0227	-2.09125	5.49816	0.00937725	0.465881	-1.90339
AC011815.3	2.73922	-0.883978	5.4942	0.00939758	0.465881	-1.90537
AC026740.1	-1.70838	#NAME?	-9.30326	0.00741953	0.445279	-1.90786
BMS1P1	1.49637	-2.12218	5.4888	0.00942549	0.465881	-1.90806
ATP5MC1P4	-1.47173	#NAME?	-9.25971	0.00749753	0.446349	-1.91237
AC005682.1	1.06899	-2.26684	5.47034	0.00952158	0.465881	-1.91731
RIBC1	0.785588	-3.29289	5.4602	0.0095749	0.465881	-1.92241
AC024267.5	2.10439	#NAME?	9.14582	0.00770716	0.453236	-1.9244
CALM2P2	-0.62253	3.01526	-5.45501	0.00960239	0.465881	-1.92502
PTPDC1	1.01899	-0.647326	5.4422	0.00967056	0.465881	-1.93149
AC011447.7	0.703551	0.234947	5.43669	0.00970003	0.465881	-1.93427
TRAPPC5	-0.981773	0.655917	-5.43004	0.00973585	0.465881	-1.93764
SMUG1	-0.678233	-0.968973	-5.41819	0.00979997	0.465881	-1.94365
HAGLR	-0.687754	0.38132	-5.41289	0.00982888	0.465881	-1.94635
AL357140.2	-1.91596	#NAME?	-8.94176	0.00810429	0.453305	-1.94685
AC018521.6	-1.91596	#NAME?	-8.94176	0.00810429	0.453305	-1.94685
GPRASP2	1.27736	-1.14046	5.40917	0.00984921	0.465881	-1.94825
VAX2	1.5227	-3.72584	5.39487	0.00992786	0.465881	-1.95555
AL020997.3	1.5227	-0.59438	5.39487	0.00992786	0.465881	-1.95555
HBQ1	-2.57688	#NAME?	-8.84789	0.00829685	0.457005	-1.95757
ROMO1	-0.587016	4.913	-5.38167	0.0100012	0.465881	-1.9623
AC007610.4	-1.1532	-2.69028	-5.37996	0.0100107	0.465881	-1.96318
MRPL17	0.617247	3.56009	5.3678	0.0100789	0.465881	-1.96943
RPL21P39	-0.869179	1.97201	-5.36154	0.0101143	0.465881	-1.97265
TFAP2A	-0.714395	-3.32338	-5.35641	0.0101434	0.465881	-1.9753
RDH5	0.693143	-2.82575	5.35336	0.0101608	0.465881	-1.97688
GUCY1A1	-1.37898	#NAME?	-8.67784	0.00866272	0.461238	-1.97766
PLEKHA6	0.785632	-3.47887	5.35151	0.0101713	0.465881	-1.97783
AL590062.1	-1.37879	#NAME?	-8.6754	0.00866811	0.461238	-1.97795
RPL7AP50	-0.665817	2.19757	-5.34921	0.0101844	0.465881	-1.97902
CCDC103	0.925451	-2.46895	5.3488	0.0101868	0.465881	-1.97923
AL645608.2	1.88391	-3.49721	5.34102	0.0102313	0.465881	-1.98325
FKBP1A	-0.762738	3.85948	-5.33977	0.0102385	0.465881	-1.98391
MAN2A2	0.740129	1.00723	5.3384	0.0102464	0.465881	-1.98462
RAB5B	0.685117	0.326938	5.33227	0.0102818	0.465881	-1.9878
ZBBX	1.36514	#NAME?	8.58909	0.00886287	0.461238	-1.9885
AC111182.2	1.36514	#NAME?	8.58909	0.00886287	0.461238	-1.9885
CICP27	1.36514	#NAME?	8.58909	0.00886287	0.461238	-1.9885
SRY	1.36514	#NAME?	8.58909	0.00886287	0.461238	-1.9885
AC069209.1	1.36514	#NAME?	8.58909	0.00886287	0.461238	-1.9885
NCAM1	1.36514	#NAME?	8.58909	0.00886287	0.461238	-1.9885
FABP5P2	-0.585137	1.52093	-5.32941	0.0102983	0.465881	-1.98928
RASGRF1	-0.901389	-5.0564	-5.32667	0.0103142	0.465881	-1.9907
KMT2E	0.774973	1.57718	5.32644	0.0103156	0.465881	-1.99082
SERBP1P6	-0.738623	2.453	-5.31897	0.010359	0.465881	-1.99471
FGF12	0.600705	-4.0165	5.31247	0.0103971	0.465881	-1.9981
AC009090.4	2.49761	-1.6468	5.2993	0.0104746	0.465881	-2.00497
DAAM2	0.735936	-2.81108	5.298	0.0104823	0.465881	-2.00565
SMARCE1P3	1.94108	#NAME?	8.43606	0.00922386	0.465881	-2.00779
AC009951.6	1.94108	#NAME?	8.43606	0.00922386	0.465881	-2.00779
RAB40AL	1.94108	#NAME?	8.43606	0.00922386	0.465881	-2.00779
LEF1	2.44674	-6.61067	5.29067	0.0105259	0.465881	-2.00949
AP001453.3	-0.5936	3.33027	-5.28683	0.0105488	0.465881	-2.01151
ALKBH3-AS1	-2.09198	-4.5912	-5.28459	0.0105622	0.465881	-2.01269
TMEM233	-2.81459	#NAME?	-8.39472	0.00932497	0.465881	-2.01313
TTN	0.712401	-4.78493	5.2761	0.0106132	0.465881	-2.01715
ACE	0.680388	4.06028	5.26665	0.0106703	0.465881	-2.02213
AL355987.4	0.755898	-2.59238	5.26539	0.0106779	0.465881	-2.02279
RAVER1	-0.70991	2.27974	-5.25989	0.0107113	0.465881	-2.02569
AC090114.1	-0.977391	-0.163848	-5.25526	0.0107396	0.465881	-2.02814
FBXO39	-0.977391	-3.24638	-5.25526	0.0107396	0.465881	-2.02814
TNFSF13	-0.667806	-1.53908	-5.25102	0.0107655	0.465881	-2.03038
RDXP3	-1.78109	-1.91648	-5.24449	0.0108057	0.465881	-2.03384
EPB41	0.835859	-0.484619	5.23864	0.0108418	0.465881	-2.03695
Z82243.1	2.50803	#NAME?	8.2152	0.00978299	0.465881	-2.03703
AL360020.1	2.10436	#NAME?	8.19581	0.00983436	0.465881	-2.03968
RPL3P9	-0.964372	-1.03598	-5.22613	0.0109195	0.465881	-2.0436
AC007952.1	1.00167	-1.05548	5.22321	0.0109378	0.465881	-2.04516
RPL21P134	-0.942005	0.549007	-5.22116	0.0109506	0.465881	-2.04625
AC139530.1	-1.18421	0.45882	-5.21184	0.0110092	0.465881	-2.05122
AC027309.2	-0.875244	6.06696	-5.2073	0.0110379	0.465881	-2.05365
AP002907.1	2.44674	-2.62632	5.20229	0.0110697	0.465881	-2.05634
CAP1P1	-0.614633	0.947076	-5.19982	0.0110854	0.465881	-2.05766
HSPA5P1	-1.18779	0.495261	-5.19444	0.0111197	0.465881	-2.06054
RAB17	1.87463	-3.89956	5.19429	0.0111207	0.465881	-2.06062
GP1BB	-0.570273	2.50232	-5.19233	0.0111332	0.465881	-2.06167
C5orf66	1.36153	-4.77437	5.17949	0.0112158	0.465881	-2.06858
Z97192.2	1.46216	#NAME?	7.95934	0.0104933	0.465881	-2.07313
BX005266.1	1.46216	#NAME?	7.95934	0.0104933	0.465881	-2.07313
Z99129.1	1.46216	#NAME?	7.95934	0.0104933	0.465881	-2.07313
RN7SKP150	1.46216	#NAME?	7.95934	0.0104933	0.465881	-2.07313
RN7SKP11	1.46216	#NAME?	7.95934	0.0104933	0.465881	-2.07313
LAMTOR3P2	1.46216	#NAME?	7.95934	0.0104933	0.465881	-2.07313
snoZ196	1.46216	#NAME?	7.95934	0.0104933	0.465881	-2.07313
SHQ1P1	1.46192	#NAME?	7.958	0.0104972	0.465881	-2.07332
ARHGEF33	1.46192	#NAME?	7.958	0.0104972	0.465881	-2.07332
PRR19	-0.57039	-2.89863	-5.16928	0.011282	0.465881	-2.07409
FAM182A	1.31495	-5.09221	5.1655	0.0113067	0.465881	-2.07613
EFCAB6	2.82081	#NAME?	7.93547	0.0105632	0.465881	-2.07662
EBNA1BP2	-0.574174	3.32723	-5.16032	0.0113405	0.465881	-2.07893
AC007683.1	-0.591794	-0.917233	-5.1466	0.0114308	0.46704	-2.08637
LRRIQ3	-0.591794	-5.29342	-5.1466	0.0114309	0.46704	-2.08637
AL031778.1	-0.999965	-0.344063	-5.12943	0.0115452	0.469273	-2.09571
FLJ37453	-0.56162	0.30628	-5.12575	0.0115699	0.469469	-2.09772
AC004832.6	1.43143	#NAME?	7.79206	0.0109981	0.465881	-2.09811
KYNUP1	1.43143	#NAME?	7.79206	0.0109981	0.465881	-2.09811
IDI1P1	1.43143	#NAME?	7.79206	0.0109981	0.465881	-2.09811
AL023806.1	1.43143	#NAME?	7.79206	0.0109981	0.465881	-2.09811
AL139339.2	1.43143	#NAME?	7.79206	0.0109981	0.465881	-2.09811
AC073288.2	1.43143	#NAME?	7.79206	0.0109981	0.465881	-2.09811
AP003170.1	1.43143	#NAME?	7.79206	0.0109981	0.465881	-2.09811
AC106820.4	2.25418	#NAME?	7.79026	0.0110037	0.465881	-2.09839
TBCAP1	-0.843596	4.47321	-5.122	0.0115952	0.469685	-2.09977
MT-ND1	0.686668	10.3585	5.11185	0.0116639	0.469839	-2.10532
ANXA9	-0.640856	-0.892702	-5.10547	0.0117073	0.469839	-2.10881
MT-ATP6	0.866719	10.0565	5.10415	0.0117163	0.469839	-2.10954
HSPD1P4	-0.653842	0.394231	-5.10326	0.0117224	0.469839	-2.11003
Telomerase-vert	1.81518	-1.23509	5.09907	0.0117511	0.469839	-2.11233
AC023494.1	1.81518	-2.55438	5.09907	0.0117511	0.469839	-2.11233
KCNG2	2.34472	#NAME?	7.68026	0.011355	0.465881	-2.11546
FRMPD4	-1.22007	#NAME?	-7.67782	0.011363	0.465881	-2.11585
AC073475.1	-1.22007	#NAME?	-7.67782	0.011363	0.465881	-2.11585
LDB3	-1.22007	#NAME?	-7.67782	0.011363	0.465881	-2.11585
NPAS4	-1.22007	#NAME?	-7.67782	0.011363	0.465881	-2.11585
RPL7AP4	-1.22007	#NAME?	-7.67782	0.011363	0.465881	-2.11585
AC023024.2	-1.22007	#NAME?	-7.67782	0.011363	0.465881	-2.11585
AC125611.2	-1.22007	#NAME?	-7.67782	0.011363	0.465881	-2.11585
AC048351.1	-1.22007	#NAME?	-7.67782	0.011363	0.465881	-2.11585
H2AC14	-1.22007	#NAME?	-7.67782	0.011363	0.465881	-2.11585
STAU2P1	-1.22007	#NAME?	-7.67782	0.011363	0.465881	-2.11585
AL391095.3	-1.22007	#NAME?	-7.67782	0.011363	0.465881	-2.11585
AC004233.2	-1.22007	#NAME?	-7.67782	0.011363	0.465881	-2.11585
PPIAP40	-1.22007	#NAME?	-7.67782	0.011363	0.465881	-2.11585
RNA5SP490	-1.22007	#NAME?	-7.67782	0.011363	0.465881	-2.11585
AC005326.1	-1.22007	#NAME?	-7.67782	0.011363	0.465881	-2.11585
MIR4766	-1.22007	#NAME?	-7.67782	0.011363	0.465881	-2.11585
AL021707.8	-1.22007	#NAME?	-7.67782	0.011363	0.465881	-2.11585
RNU6-1098P	-1.22007	#NAME?	-7.67782	0.011363	0.465881	-2.11585
AC069257.2	-1.22007	#NAME?	-7.67782	0.011363	0.465881	-2.11585
AL583832.1	-1.22007	#NAME?	-7.67782	0.011363	0.465881	-2.11585
AC021491.4	-1.22007	#NAME?	-7.67782	0.011363	0.465881	-2.11585
AC005034.2	-1.22007	#NAME?	-7.67782	0.011363	0.465881	-2.11585
AC024270.1	-1.22007	#NAME?	-7.67782	0.011363	0.465881	-2.11585
AL662884.4	-1.22007	#NAME?	-7.67782	0.011363	0.465881	-2.11585
AF196969.1	-1.22007	#NAME?	-7.67782	0.011363	0.465881	-2.11585
AC007114.2	-1.22007	#NAME?	-7.67781	0.011363	0.465881	-2.11585
LINC00907	-1.22007	#NAME?	-7.67781	0.011363	0.465881	-2.11585
LZTS1	-1.22332	-3.30513	-5.09072	0.0118085	0.470698	-2.11692
AC073508.3	-0.551611	0.705909	-5.08908	0.0118199	0.470698	-2.11783
DOC2A	1.03011	-2.53999	5.08228	0.0118669	0.471224	-2.12157
OPRD1	1.63961	#NAME?	7.63881	0.0114915	0.467896	-2.12203
ZNF286A	-0.819225	-1.11044	-5.07757	0.0118997	0.471224	-2.12417
HSD17B12	-0.952224	1.72695	-5.07108	0.011945	0.471224	-2.12776
ERG	0.596824	3.66202	5.06617	0.0119795	0.471224	-2.13047
BMPR1B	-1.64438	-4.67979	-5.0608	0.0120173	0.471224	-2.13345
STK32B	-0.600386	1.54733	-5.05994	0.0120233	0.471224	-2.13393
CMC2	-0.66145	-0.0562993	-5.05858	0.012033	0.471224	-2.13468
AC005911.1	1.94105	#NAME?	7.55977	0.0117584	0.469839	-2.13476
AC040169.3	1.94105	#NAME?	7.55977	0.0117584	0.469839	-2.13476
MRPL53	1.0163	2.2233	5.05635	0.0120487	0.471224	-2.13592
LINC02694	1.31494	-4.58182	5.05597	0.0120514	0.471224	-2.13613
RPS24P8	-0.564196	3.83423	-5.05575	0.012053	0.471224	-2.13625
EGR2	1.19516	#NAME?	7.51995	0.0118962	0.471224	-2.14128
HNRNPA1P4	-0.881124	-0.805905	-5.03945	0.0121691	0.474977	-2.14532
CCDC171	0.675645	-3.92113	5.03586	0.0121949	0.475198	-2.14732
SSR2	0.5479	3.27829	5.03202	0.0122225	0.475488	-2.14946
AKAP7	-0.833375	-1.51897	-5.02466	0.0122757	0.476771	-2.15357
AP000295.1	-1.08608	0.0993369	-5.01919	0.0123155	0.477387	-2.15664
SDHAF4	-0.542386	2.64247	-5.01482	0.0123474	0.477387	-2.15909
IGSF10	1.52274	-6.08969	5.01137	0.0123726	0.477387	-2.16102
TSSK5P	1.52274	-1.93148	5.01137	0.0123726	0.477387	-2.16102
PPP1R1C	0.542967	-4.11549	4.99231	0.0125131	0.48142	-2.17174
ZNF418	-0.68992	-2.9676	-4.99167	0.0125179	0.48142	-2.17211
EXPH5	1.06905	-6.46862	4.9881	0.0125444	0.481653	-2.17411
AC069544.1	-1.05635	-0.120388	-4.9724	0.0126622	0.485383	-2.183
COMMD9	0.546877	1.61743	4.96255	0.0127368	0.486068	-2.18859
USP51	0.616513	-2.1786	4.96235	0.0127382	0.486068	-2.18869
CRMP1	0.624011	-1.54988	4.96187	0.0127419	0.486068	-2.18897
RBM8B	-0.660789	4.5024	-4.95216	0.012816	0.488105	-2.19449
AP001107.1	1.38374	-2.83038	4.94811	0.012847	0.488499	-2.1968
UBFD1	-1.34664	1.90851	-4.94025	0.0129076	0.489337	-2.20128
TMSB15B-AS1	1.23007	-4.13472	4.93986	0.0129106	0.489337	-2.2015
XKR6	-1.35487	-3.87745	-4.92952	0.0129909	0.4905	-2.20741
BOLA2B	-0.785315	3.62348	-4.9242	0.0130324	0.4905	-2.21046
AC110048.2	1.79903	-4.39036	4.91922	0.0130715	0.4905	-2.21332
MAEA	0.818389	1.66221	4.91099	0.0131363	0.4905	-2.21805
TGFBR3L	-0.715233	-0.351817	-4.90839	0.0131569	0.4905	-2.21954
AC124016.2	-1.71828	#NAME?	-7.06097	0.0136659	0.4905	-2.22195
MT-ND2	0.720437	10.3052	4.89786	0.0132406	0.4905	-2.22561
FLACC1	1.29187	#NAME?	7.03785	0.0137647	0.4905	-2.2263
CDRT4	1.52769	-1.04382	4.89317	0.0132781	0.4905	-2.22832
SPDYE1	1.68367	-4.21518	4.88871	0.0133139	0.4905	-2.2309
ALG1L13P	1.68367	-3.54843	4.88871	0.0133139	0.4905	-2.2309
AC069277.1	1.68367	-6.90564	4.88871	0.0133139	0.4905	-2.2309
MTCO2P2	-1.15864	1.32409	-4.88347	0.0133562	0.4905	-2.23393
DNTTIP2	0.631189	2.04883	4.88313	0.0133589	0.4905	-2.23413
PARP4P2	-0.89383	-1.80533	-4.87646	0.0134129	0.4905	-2.23799
H19	-0.784345	-2.16651	-4.87621	0.0134149	0.4905	-2.23813
MAP3K8	-0.580737	0.852141	-4.87284	0.0134423	0.4905	-2.24009
SIPA1L1	0.606431	0.638931	4.87087	0.0134583	0.4905	-2.24124
AC027031.2	-0.527664	-1.31218	-4.86482	0.0135077	0.4905	-2.24475
LINC01271	1.10201	#NAME?	6.93408	0.0142211	0.4905	-2.24617
KCP	-2.43098	-6.96136	-4.85173	0.0136155	0.4905	-2.25238
SNX10	-0.831886	-3.38597	-4.84473	0.0136735	0.4905	-2.25647
AC022137.3	1.4763	#NAME?	6.87796	0.014477	0.4905	-2.25716
GPX1P1	-0.542257	4.69778	-4.84336	0.0136849	0.4905	-2.25727
CACNB2	1.26126	#NAME?	6.87111	0.0145087	0.4905	-2.25852
DTX1	1.26126	#NAME?	6.87111	0.0145087	0.4905	-2.25852
CYP46A1	2.00983	#NAME?	6.86929	0.0145171	0.4905	-2.25888
LINC00240	-2.89962	#NAME?	-6.8397	0.0146552	0.4905	-2.26476
ZNF280C	0.682652	0.907423	4.82951	0.0138008	0.4905	-2.26538
YBX1P2	-1.1825	1.7704	-4.82772	0.0138159	0.4905	-2.26643
HOXA7	0.561584	1.37554	4.82242	0.0138607	0.4905	-2.26954
AL354813.1	-1.57385	#NAME?	-6.81285	0.0147821	0.4905	-2.27015
TEDC1	-0.617925	-0.366787	-4.81654	0.0139106	0.4905	-2.273
FAM47E-STBD1	1.97784	#NAME?	6.79103	0.0148864	0.4905	-2.27455
TAGLN2P1	-0.545714	2.96305	-4.81055	0.0139616	0.4905	-2.27653
AC079949.2	1.45797	-1.96078	4.80376	0.0140197	0.4905	-2.28053
TNPO1P3	-0.638394	-1.81931	-4.80366	0.0140207	0.4905	-2.28059
FAUP1	-0.779146	2.29711	-4.80185	0.0140362	0.4905	-2.28166
AC006511.5	1.39684	#NAME?	6.75343	0.0150687	0.4905	-2.28221
ATP6AP1L	1.65405	-4.49449	4.7972	0.0140762	0.4905	-2.28441
SS18L2	-0.577202	1.14654	-4.7963	0.014084	0.4905	-2.28494
LINC00670	1.09132	-3.83328	4.79608	0.0140859	0.4905	-2.28507
AC021106.1	0.615519	0.392884	4.79148	0.0141257	0.4905	-2.28779
ZNF836	1.0697	-1.29047	4.78684	0.014166	0.4905	-2.29054
SLC25A36	1.76553	0.436189	4.78354	0.0141948	0.4905	-2.2925
H2AC18	-0.616719	2.97909	-4.78301	0.0141994	0.4905	-2.29282
CRYZL2P-SEC16B	-0.594953	-1.20176	-4.77764	0.0142463	0.4905	-2.296
AC011462.4	0.598457	-0.794025	4.76954	0.0143176	0.4905	-2.30082
KIAA1328	0.541645	-2.91612	4.76619	0.0143471	0.4905	-2.30282
AC011379.2	-1.05712	#NAME?	-6.65242	0.0155742	0.4905	-2.3032
LINC01133	-1.05712	#NAME?	-6.65242	0.0155742	0.4905	-2.3032
SPAG8	-1.05712	#NAME?	-6.65242	0.0155742	0.4905	-2.3032
AL118558.4	-1.05712	#NAME?	-6.65242	0.0155742	0.4905	-2.3032
SH2D2A	-1.05712	#NAME?	-6.65242	0.0155742	0.4905	-2.3032
RXFP1	-1.05712	#NAME?	-6.65242	0.0155742	0.4905	-2.3032
AC010643.1	-1.05712	#NAME?	-6.65242	0.0155742	0.4905	-2.3032
MISP3	-1.05675	#NAME?	-6.6501	0.015586	0.4905	-2.30369
AC060234.2	-1.05675	#NAME?	-6.6501	0.015586	0.4905	-2.30369
CYP51A1-AS1	-1.05675	#NAME?	-6.6501	0.015586	0.4905	-2.30369
RPL7AP2	-1.05675	#NAME?	-6.6501	0.015586	0.4905	-2.30369
AL135818.2	-1.05675	#NAME?	-6.6501	0.015586	0.4905	-2.30369
AC061965.2	-1.05675	#NAME?	-6.6501	0.015586	0.4905	-2.30369
AL132838.1	-1.05675	#NAME?	-6.6501	0.015586	0.4905	-2.30369
AL353801.3	-1.05675	#NAME?	-6.6501	0.015586	0.4905	-2.30369
AKR1B1P2	-1.05675	#NAME?	-6.6501	0.015586	0.4905	-2.30369
AC092295.1	-1.05675	#NAME?	-6.6501	0.015586	0.4905	-2.30369
Metazoa_SRP	-1.05675	#NAME?	-6.6501	0.015586	0.4905	-2.30369
DHRSX-IT1	-1.05675	#NAME?	-6.6501	0.015586	0.4905	-2.30369
RNU4-23P	-1.05675	#NAME?	-6.6501	0.015586	0.4905	-2.30369
AL355877.1	-1.05675	#NAME?	-6.6501	0.015586	0.4905	-2.30369
AC093525.5	-1.05675	#NAME?	-6.6501	0.015586	0.4905	-2.30369
MIR3176	-1.05675	#NAME?	-6.6501	0.015586	0.4905	-2.30369
MAPK6-DT	-1.05675	#NAME?	-6.6501	0.015586	0.4905	-2.30369
MIR3677	-1.05675	#NAME?	-6.6501	0.015586	0.4905	-2.30369
NDUFAF4P3	-1.05675	#NAME?	-6.6501	0.015586	0.4905	-2.30369
SNORA2A	-1.05675	#NAME?	-6.6501	0.015586	0.4905	-2.30369
AC008073.3	-1.05675	#NAME?	-6.6501	0.015586	0.4905	-2.30369
PGAM1P7	-1.05675	#NAME?	-6.6501	0.015586	0.4905	-2.30369
AC008267.3	-1.05675	#NAME?	-6.6501	0.015586	0.4905	-2.30369
AC026700.1	-1.05675	#NAME?	-6.6501	0.015586	0.4905	-2.30369
RPSAP41	-1.05675	#NAME?	-6.6501	0.015586	0.4905	-2.30369
SNORD58A	-0.930769	2.22944	-4.76408	0.0143658	0.4905	-2.30407
ANTKMT	-0.61625	1.68339	-4.7616	0.0143877	0.4905	-2.30555
AL359091.3	-1.6385	-1.34944	-4.75668	0.0144315	0.4905	-2.30849
ATRNL1	-1.6385	-6.05317	-4.75668	0.0144315	0.4905	-2.30849
AL031055.1	-1.63859	-2.4885	-4.75601	0.0144375	0.4905	-2.30889
EEF1B2P7	-1.63859	-2.58788	-4.75601	0.0144375	0.4905	-2.30889
SLC25A5P5	-1.63859	-2.99597	-4.75601	0.0144375	0.4905	-2.30889
AC092835.1	0.530531	-1.80348	4.75472	0.014449	0.4905	-2.30966
KDM4A-AS1	-1.01094	-2.03051	-4.75021	0.0144893	0.4905	-2.31236
IL15	0.523156	-1.25156	4.74856	0.0145041	0.4905	-2.31335
CDC34	-0.710913	3.17973	-4.74833	0.0145061	0.4905	-2.31348
INKA1	-0.568311	3.48249	-4.74541	0.0145324	0.4905	-2.31523
PRPS1P2	-0.575583	-0.505267	-4.74213	0.0145618	0.4905	-2.31719
ACAP1	1.47601	-4.19023	4.73613	0.0146161	0.4905	-2.32079
KDM4D	0.824636	-3.00854	4.73409	0.0146345	0.4905	-2.32202
BX664718.2	1.15601	#NAME?	6.55535	0.016083	0.4905	-2.32397
AC023632.2	1.19893	#NAME?	6.52643	0.0162392	0.491337	-2.33027
AC022467.1	1.19893	#NAME?	6.52643	0.0162392	0.491337	-2.33027
FRG1FP	1.19893	#NAME?	6.52643	0.0162392	0.491337	-2.33027
DHRS4L2	-0.749088	0.00249251	-4.71979	0.014765	0.4905	-2.33062
TMEM232	-1.63829	-5.50994	-4.71972	0.0147656	0.4905	-2.33066
SPAG16	-0.590283	-0.124012	-4.71766	0.0147845	0.4905	-2.3319
MT-TL1	0.817813	6.94161	4.71533	0.0148059	0.4905	-2.33331
SNORD14A	1.02246	1.42827	4.71498	0.0148091	0.4905	-2.33352
CA14	1.02246	-4.56801	4.71498	0.0148091	0.4905	-2.33352
SDAD1P2	-1.54205	-1.55997	-4.7113	0.0148431	0.4905	-2.33574
AL157392.3	0.881421	-2.11314	4.70689	0.0148838	0.4905	-2.33841
RPS19BP1	-1.02056	2.17457	-4.7034	0.0149163	0.4905	-2.34052
RAP2C-AS1	0.62789	-2.36072	4.7024	0.0149255	0.4905	-2.34112
AP003501.2	1.8413	0.240002	4.68735	0.0150663	0.4905	-2.35025
SKA2P1	-0.914692	0.297283	-4.68446	0.0150935	0.4905	-2.35201
LIN37	-0.603908	0.327857	-4.67779	0.0151566	0.4905	-2.35606
MPPED1	1.73597	#NAME?	6.39606	0.0169707	0.49785	-2.35936
AL135818.1	-1.168	-3.64749	-4.66798	0.0152499	0.4905	-2.36204
ATP8B3	0.664163	-1.76903	4.6641	0.015287	0.4905	-2.36441
ALDH7A1P1	-0.565066	2.21706	-4.6636	0.0152919	0.4905	-2.36472
DRAIC	-2.092	-8.48496	-4.66184	0.0153088	0.4905	-2.3658
RPL36AL	-0.595495	7.30829	-4.65622	0.0153628	0.4905	-2.36923
SMU1P1	-0.861745	-0.305282	-4.65422	0.0153822	0.4905	-2.37046
AKT3	-1.60945	1.58563	-4.65373	0.0153869	0.4905	-2.37076
AC022415.1	-1.14337	-0.551343	-4.64938	0.015429	0.4905	-2.37342
MELTF-AS1	0.65412	-1.45273	4.64626	0.0154593	0.4905	-2.37533
BPTF	0.579586	0.950878	4.64102	0.0155104	0.4905	-2.37856
PCAT6	1.18033	-1.11644	4.64011	0.0155192	0.4905	-2.37911
LINC01204	1.2989	-3.8447	4.63745	0.0155452	0.4905	-2.38075
LUCAT1	-0.964435	-6.54728	-4.63715	0.0155481	0.4905	-2.38093
AC068946.2	4.12092	-3.37167	4.63599	0.0155595	0.4905	-2.38164
NKIRAS2	0.501583	1.7653	4.63374	0.0155816	0.4905	-2.38303
AC110285.2	0.626244	-0.440195	4.63015	0.0156169	0.4905	-2.38524
ADAMTSL4-AS2	-1.15371	#NAME?	-6.28397	0.0176375	0.49785	-2.38529
AC099850.2	-1.13832	-0.397527	-4.62993	0.0156191	0.4905	-2.38538
ADAMTS13	-1.15353	#NAME?	-6.27928	0.0176663	0.49785	-2.3864
FSCN3	-1.15353	#NAME?	-6.27928	0.0176663	0.49785	-2.3864
CSGALNACT2P1	-1.15353	#NAME?	-6.27928	0.0176663	0.49785	-2.3864
LDHAP5	-1.15353	#NAME?	-6.27928	0.0176663	0.49785	-2.3864
AL512652.1	-1.15353	#NAME?	-6.27928	0.0176663	0.49785	-2.3864
MTRNR2L2	-1.15353	#NAME?	-6.27928	0.0176663	0.49785	-2.3864
AC105094.2	-1.15353	#NAME?	-6.27928	0.0176663	0.49785	-2.3864
RN7SL521P	-1.15353	#NAME?	-6.27928	0.0176663	0.49785	-2.3864
AC025538.1	-1.15353	#NAME?	-6.27928	0.0176663	0.49785	-2.3864
FRZB	-1.15353	#NAME?	-6.27928	0.0176663	0.49785	-2.3864
GHR	0.813656	-1.5549	4.6277	0.0156411	0.4905	-2.38675
AC074117.1	0.605949	0.680687	4.62678	0.0156502	0.4905	-2.38732
AC009053.2	-1.88683	#NAME?	-6.27358	0.0177013	0.49785	-2.38774
AC011447.3	1.37761	-2.93572	4.62522	0.0156656	0.4905	-2.38828
RPL37P12	1.94667	-1.17532	4.61659	0.0157512	0.4905	-2.39361
AL049869.2	1.15426	-2.80449	4.61479	0.0157691	0.4905	-2.39472
UBXN10	1.15407	-5.73224	4.61176	0.0157994	0.4905	-2.3966
MIR3682	1.15407	0.316828	4.61176	0.0157994	0.4905	-2.3966
RPL7AP11	-0.861332	2.85989	-4.61099	0.015807	0.4905	-2.39707
AL139260.1	-1.43089	-2.50484	-4.60957	0.0158212	0.4905	-2.39795
GBX2	2.00985	#NAME?	6.22726	0.0179892	0.500058	-2.39875
ZNF572	0.987071	-1.20262	4.60283	0.0158889	0.4905	-2.40213
MRPL41	-0.494786	6.53405	-4.59601	0.0159578	0.4905	-2.40636
AC079776.2	-1.43108	-1.26804	-4.59203	0.0159981	0.4905	-2.40884
ZNF160	0.598374	-0.611477	4.5915	0.0160035	0.4905	-2.40917
POLRMTP1	-0.815418	-1.11905	-4.59005	0.0160182	0.4905	-2.41007
NRBF2P5	-1.43089	-2.91291	-4.58945	0.0160243	0.4905	-2.41044
SEC23A-AS1	-1.43089	-2.25664	-4.58945	0.0160243	0.4905	-2.41044
SNORA22	-1.43089	-0.356944	-4.58945	0.0160243	0.4905	-2.41044
CDH26	-1.43089	-6.40492	-4.58945	0.0160243	0.4905	-2.41044
ATP5F1AP2	-1.43089	-2.73794	-4.58945	0.0160243	0.4905	-2.41044
AL096840.2	-1.43089	-2.5076	-4.58945	0.0160243	0.4905	-2.41044
AL512662.1	-1.43089	-4.5664	-4.58945	0.0160243	0.4905	-2.41044
AC124944.3	2.16542	-1.94428	4.58596	0.01606	0.4905	-2.41262
PKN2	-0.544426	3.23325	-4.58554	0.0160642	0.4905	-2.41288
THAP2	0.50011	0.118288	4.57111	0.0162124	0.491337	-2.42188
NDUFB4	0.600772	3.50884	4.57104	0.0162131	0.491337	-2.42192
AL078644.1	-1.12348	#NAME?	-6.11928	0.018687	0.50068	-2.425
AC006213.3	-1.12348	#NAME?	-6.11928	0.018687	0.50068	-2.425
STEAP3-AS1	-1.12348	#NAME?	-6.11928	0.018687	0.50068	-2.425
ZNF350-AS1	-1.12348	#NAME?	-6.11928	0.018687	0.50068	-2.425
DOCK3	-1.8845	-4.71078	-4.56609	0.0162643	0.491337	-2.42502
CEP57	-0.56576	1.2564	-4.56511	0.0162745	0.491337	-2.42563
MT-CO2	0.678569	12.3501	4.56485	0.0162772	0.491337	-2.42579
RBM17P4	-1.12329	#NAME?	-6.11468	0.0187175	0.50068	-2.42614
AC007787.2	-1.12329	#NAME?	-6.11468	0.0187175	0.50068	-2.42614
AL117344.1	-1.12329	#NAME?	-6.11468	0.0187175	0.50068	-2.42614
AC116407.4	-1.12329	#NAME?	-6.11468	0.0187175	0.50068	-2.42614
AC106052.1	-1.12329	#NAME?	-6.11468	0.0187175	0.50068	-2.42614
MRPS18CP7	-1.12329	#NAME?	-6.11468	0.0187175	0.50068	-2.42614
BCRP8	-1.12329	#NAME?	-6.11468	0.0187175	0.50068	-2.42614
RPL5P5	-1.12329	#NAME?	-6.11468	0.0187175	0.50068	-2.42614
RPS15AP14	-1.12329	#NAME?	-6.11468	0.0187175	0.50068	-2.42614
MIR4527HG	-1.12329	#NAME?	-6.11468	0.0187175	0.50068	-2.42614
AP001429.1	-1.12329	#NAME?	-6.11468	0.0187175	0.50068	-2.42614
NCAPD2P1	-1.12329	#NAME?	-6.11468	0.0187175	0.50068	-2.42614
USP32P1	-1.12329	#NAME?	-6.11468	0.0187175	0.50068	-2.42614
PHKG1	1.47297	-4.15662	4.55267	0.0164043	0.494312	-2.43343
PDP2	0.769459	-0.0681613	4.55139	0.0164177	0.494312	-2.43423
AL162311.3	-1.02213	#NAME?	-6.08172	0.0189387	0.50068	-2.43434
RHBDL2	-0.580649	-1.67743	-4.54866	0.0164463	0.494433	-2.43595
CAP1P2	-1.10967	0.771411	-4.54553	0.0164793	0.494433	-2.43792
AC016596.2	-0.791959	8.60348	-4.54502	0.0164846	0.494433	-2.43823
TMEM131	0.508079	1.72772	4.53912	0.016547	0.495675	-2.44195
GUSBP4	1.39681	#NAME?	6.04649	0.0191792	0.50068	-2.44319
DES	2.44105	#NAME?	6.04149	0.0192136	0.50068	-2.44446
RIPK3	0.661057	-1.23879	4.52327	0.0167161	0.49785	-2.45196
MAU2	-0.580003	0.92853	-4.52262	0.0167231	0.49785	-2.45237
SZT2	0.580995	0.475097	4.52118	0.0167385	0.49785	-2.45328
IQCN	1.55767	-5.54766	4.5193	0.0167588	0.49785	-2.45447
AL162430.1	-1.6774	-0.18638	-4.51515	0.0168036	0.49785	-2.45709
MARK2P16	1.09928	#NAME?	5.98864	0.0195835	0.50068	-2.45794
TP73	1.09928	#NAME?	5.98864	0.0195835	0.50068	-2.45794
AL121917.1	-1.79952	-3.88441	-4.51238	0.0168336	0.49785	-2.45885
AC121247.1	0.820368	-1.47547	4.51228	0.0168346	0.49785	-2.45891
CYB5D2	-0.597533	1.47825	-4.50918	0.0168682	0.49785	-2.46088
AC005062.1	-1.54723	2.14394	-4.50622	0.0169005	0.49785	-2.46276
C17orf113	-0.77107	-2.17201	-4.50472	0.0169167	0.49785	-2.46371
ACACA	0.515514	-0.324784	4.5044	0.0169203	0.49785	-2.46392
CALCOCO2	-0.798358	1.97061	-4.50405	0.0169241	0.49785	-2.46414
MIR6821	-0.629857	4.09936	-4.50154	0.0169514	0.49785	-2.46573
KCTD21-AS1	0.924086	-3.57172	4.49562	0.0170163	0.49785	-2.4695
PTMAP2	-0.834336	5.95685	-4.4945	0.0170286	0.49785	-2.47021
SNRPF	-0.596501	3.10597	-4.49291	0.0170461	0.49785	-2.47122
AC026333.4	0.943245	#NAME?	5.9358	0.0199636	0.50068	-2.47163
AP005264.6	0.943245	#NAME?	5.9358	0.0199636	0.50068	-2.47163
SNORA79B	0.943245	#NAME?	5.9358	0.0199636	0.50068	-2.47163
HNRNPA1P14	0.943245	#NAME?	5.9358	0.0199636	0.50068	-2.47163
Y_RNA	0.943245	#NAME?	5.9358	0.0199636	0.50068	-2.47163
RNA5SP383	0.943245	#NAME?	5.9358	0.0199636	0.50068	-2.47163
SNORA63E	0.943245	#NAME?	5.9358	0.0199636	0.50068	-2.47163
AC127024.4	0.943245	#NAME?	5.9358	0.0199636	0.50068	-2.47163
CYP3A7	0.943245	#NAME?	5.9358	0.0199636	0.50068	-2.47163
ANGPTL1	0.943245	#NAME?	5.9358	0.0199636	0.50068	-2.47163
KCNH4	0.942877	#NAME?	5.9329	0.0199847	0.50068	-2.47239
RPL23AP24	1.02243	-0.652662	4.48681	0.0171134	0.49785	-2.47512
BX255923.1	1.02243	-1.7078	4.48681	0.0171134	0.49785	-2.47512
PGAM4	-0.808954	2.6139	-4.48186	0.0171683	0.49785	-2.47828
SUB1P1	-1.98874	-0.296876	-4.47979	0.0171913	0.49785	-2.4796
RPL21P93	-0.531258	2.80071	-4.47931	0.0171967	0.49785	-2.47991
AC112191.2	-0.877461	2.66522	-4.47869	0.0172035	0.49785	-2.4803
MROH8	0.562107	-2.95307	4.47761	0.0172156	0.49785	-2.48099
ARC	-0.845923	-2.30749	-4.47734	0.0172186	0.49785	-2.48117
PLB1	1.16901	-3.97677	4.47678	0.0172248	0.49785	-2.48153
AC104260.2	1.12754	-0.28152	4.47083	0.0172913	0.49785	-2.48533
MRPL3	0.559381	2.96551	4.46824	0.0173203	0.49785	-2.48699
CCDC47	-0.551149	3.66841	-4.46411	0.0173669	0.49785	-2.48964
CDC42SE1	0.609289	2.79184	4.46193	0.0173914	0.49785	-2.49104
PANDAR	-0.807235	-0.405121	-4.46056	0.0174068	0.49785	-2.49192
EPHA3	2.96204	#NAME?	5.85592	0.0205582	0.503505	-2.49276
CHKB-DT	0.815126	-3.79808	4.45559	0.0174631	0.49785	-2.49511
DGAT1	-1.16784	-3.18431	-4.45479	0.0174722	0.49785	-2.49563
CSPG4P11	0.631904	-2.49863	4.45331	0.0174891	0.49785	-2.49658
ATXN2	0.529873	-0.321481	4.45276	0.0174954	0.49785	-2.49694
AL139011.2	1.06862	#NAME?	5.82162	0.0208213	0.505128	-2.50199
TVP23C	-0.785656	0.157402	-4.4439	0.0175964	0.49785	-2.50264
AC136632.1	-0.499353	4.65487	-4.44184	0.0176201	0.49785	-2.50397
ITFG2-AS1	1.57266	#NAME?	5.79435	0.0210338	0.505128	-2.5094
RBKS	0.964874	-1.68805	4.43268	0.0177257	0.49785	-2.50989
SYF2	-0.480629	3.39149	-4.43238	0.0177291	0.49785	-2.51008
AC026462.1	-0.646931	3.89263	-4.42975	0.0177595	0.49785	-2.51178
AQP3	0.960181	-1.17926	4.42845	0.0177746	0.49785	-2.51262
SLC22A5	0.652642	-2.35865	4.42789	0.0177811	0.49785	-2.51299
BSN	2.23585	#NAME?	5.77516	0.0211853	0.505128	-2.51466
SIGLEC15	1.2856	-4.02262	4.42421	0.0178239	0.498445	-2.51537
SOHLH2	1.73591	#NAME?	5.77177	0.0212121	0.505128	-2.51558
AC104590.1	1.73591	#NAME?	5.77177	0.0212121	0.505128	-2.51559
MED12	0.498343	2.71324	4.42243	0.0178446	0.498445	-2.51652
AC092849.1	-2.10712	#NAME?	-5.76473	0.0212682	0.505218	-2.51752
AL021707.3	-2.10712	#NAME?	-5.76473	0.0212682	0.505218	-2.51752
AC018695.4	-1.13836	-0.704372	-4.41572	0.0179232	0.500045	-2.52088
AC021205.3	-0.553386	-4.18537	-4.40922	0.0179995	0.500058	-2.5251
AC018653.3	-0.553417	-1.67978	-4.40851	0.018008	0.500058	-2.52556
AL121658.1	-1.696	-0.841309	-4.40847	0.0180085	0.500058	-2.52559
AC010326.3	0.730099	1.8177	4.40135	0.0180926	0.50068	-2.53022
FAT1	0.628903	1.07676	4.40045	0.0181033	0.50068	-2.53081
MORN2	-0.667295	1.01908	-4.39894	0.0181213	0.50068	-2.53179
CCNI2	1.87643	-3.68612	4.39511	0.0181669	0.50068	-2.53429
PDPN	1.04678	#NAME?	5.70152	0.0217809	0.510617	-2.5351
AL136295.2	0.663662	0.241052	4.39287	0.0181937	0.50068	-2.53576
AC090739.1	-1.092	-1.9279	-4.38549	0.0182822	0.50068	-2.54058
MRPL36P1	-1.092	-0.745701	-4.38549	0.0182822	0.50068	-2.54058
AC004825.2	-1.092	-1.29002	-4.38549	0.0182822	0.50068	-2.54058
AL049828.1	-2.07688	#NAME?	-5.682	0.0219428	0.512305	-2.5406
AL732372.2	1.62624	#NAME?	5.67024	0.0220412	0.512305	-2.54392
CCDC96	-0.587552	-0.0840472	-4.37569	0.0184004	0.50068	-2.54699
LINC02321	-0.897991	#NAME?	-5.65035	0.0222089	0.512305	-2.54958
FAM53A	-0.597921	-2.30447	-4.37081	0.0184598	0.50068	-2.5502
ITIH4	0.86763	-3.97112	4.37001	0.0184695	0.50068	-2.55072
DPCD	-0.534734	2.30582	-4.36422	0.0185402	0.50068	-2.55453
BEST1	0.80413	1.95088	4.36159	0.0185724	0.50068	-2.55626
AC022150.4	0.734592	0.108778	4.36104	0.0185792	0.50068	-2.55662
PARTICL	-1.03312	-1.1597	-4.35447	0.0186601	0.50068	-2.56095
MT-CO3	0.661518	12.276	4.34713	0.0187509	0.50068	-2.56579
UBR4	0.50801	2.98691	4.34516	0.0187754	0.50068	-2.56709
MIR635	0.765294	1.69271	4.34388	0.0187914	0.50068	-2.56794
NUDT4	0.822924	3.19479	4.33872	0.0188557	0.50068	-2.57135
PUS10	0.47369	0.125671	4.33832	0.0188607	0.50068	-2.57161
AL669831.1	0.60282	-1.87191	4.33527	0.0188989	0.50068	-2.57363
RTN3	1.02609	2.95623	4.33169	0.0189439	0.50068	-2.576
ATP5MPL	-0.615703	1.93149	-4.33055	0.0189582	0.50068	-2.57676
AC018868.1	-1.16062	0.567405	-4.33007	0.0189643	0.50068	-2.57708
AC090409.1	0.865406	-0.999138	4.32901	0.0189777	0.50068	-2.57778
LINC01122	2.8059	#NAME?	5.54724	0.0231082	0.519687	-2.57947
ACTBP2	-1.52601	2.11239	-4.32178	0.019069	0.50068	-2.58258
RGS10	-0.614576	3.1594	-4.31838	0.0191123	0.50068	-2.58484
INPP4A	0.805826	0.266246	4.31463	0.0191601	0.50068	-2.58734
KHK	-0.603934	-1.89566	-4.31131	0.0192024	0.50068	-2.58954
RN7SL608P	2.05796	-0.463032	4.30977	0.0192221	0.50068	-2.59057
CCDC85B	-0.51748	8.1501	-4.30972	0.0192229	0.50068	-2.59061
AC003002.3	-1.93101	-3.13512	-4.30885	0.019234	0.50068	-2.59119
AC008735.4	0.72995	-1.16563	4.30431	0.0192923	0.50068	-2.59421
CEACAM1	0.506548	-1.29512	4.3038	0.0192989	0.50068	-2.59456
AC108704.2	0.730134	-1.52968	4.30366	0.0193007	0.50068	-2.59465
CCDC191	0.554629	-0.14163	4.29697	0.0193871	0.50068	-2.59912
TMEM132B	0.850301	-5.16086	4.29349	0.0194322	0.50068	-2.60144
AL691442.1	1.05407	#NAME?	5.47264	0.0237914	0.526687	-2.6017
ADAP2	-0.845929	-3.97982	-4.29017	0.0194754	0.50068	-2.60367
GNRHR2	-0.845806	-4.36779	-4.28942	0.0194852	0.50068	-2.60417
AL121772.1	-1.26985	-2.60689	-4.28711	0.0195154	0.50068	-2.60572
SCG5	-0.699707	-0.408717	-4.28507	0.019542	0.50068	-2.60708
NDUFB1	-0.596887	2.21942	-4.28445	0.0195502	0.50068	-2.6075
RASD2	-0.618052	-0.77829	-4.28011	0.019607	0.50068	-2.61041
PTGES	0.600639	-0.929464	4.27748	0.0196416	0.50068	-2.61218
CEP83-DT	-0.864136	#NAME?	-5.43717	0.0241263	0.529588	-2.61245
AL138762.1	1.13365	-2.68518	4.27345	0.0196948	0.50068	-2.61489
AC025040.2	-1.79952	-3.46141	-4.27114	0.0197253	0.50068	-2.61644
AL391987.2	1.06905	-1.99288	4.26957	0.0197462	0.50068	-2.6175
AL049697.1	1.75865	-0.636954	4.26576	0.0197967	0.50068	-2.62006
AC073621.1	1.15419	-2.29079	4.25804	0.0198997	0.50068	-2.62526
AC027130.1	1.15419	-3.03731	4.25804	0.0198997	0.50068	-2.62526
MAK	1.15419	-5.45287	4.25804	0.0198997	0.50068	-2.62526
UBAP2	0.648111	1.60773	4.25795	0.0199009	0.50068	-2.62532
DUXAP8	1.15432	-2.5715	4.25716	0.0199116	0.50068	-2.62586
AC027601.2	1.15432	-2.94358	4.25716	0.0199116	0.50068	-2.62586
AP001469.2	1.15432	-1.89806	4.25716	0.0199116	0.50068	-2.62586
LGALS2	1.15432	-3.13465	4.25716	0.0199116	0.50068	-2.62586
KRT8P10	1.15432	-3.78958	4.25716	0.0199116	0.50068	-2.62586
STAB2	1.15432	-6.62459	4.25716	0.0199116	0.50068	-2.62586
PIN1	-0.502344	1.59033	-4.25466	0.019945	0.50068	-2.62754
C12orf43	-0.493962	0.235282	-4.24853	0.0200276	0.501222	-2.63169
RPSAP8	-0.964372	-0.512588	-4.2466	0.0200536	0.50134	-2.633
AL663058.1	-0.789934	1.55869	-4.24425	0.0200854	0.501603	-2.63459
CDK3	-0.778642	0.197203	-4.24263	0.0201074	0.501622	-2.63569
RPL13A	-0.474618	4.93824	-4.24059	0.0201351	0.501782	-2.63707
AL391832.3	2.07254	#NAME?	5.35333	0.0249448	0.537508	-2.63834
AC099569.1	0.624641	2.78923	4.23542	0.0202055	0.502455	-2.64057
TOLLIP-AS1	0.624641	-1.10848	4.23542	0.0202055	0.502455	-2.64057
TUFMP1	-0.799251	-2.20948	-4.23391	0.0202261	0.502455	-2.6416
ZNF493	1.24998	-2.24842	4.2311	0.0202646	0.502759	-2.64351
ZNF622	-0.476457	4.36673	-4.2299	0.020281	0.502759	-2.64432
GAL3ST3	0.762196	-2.40999	4.22728	0.0203169	0.503121	-2.6461
SNORA50C	-1.72354	0.800185	-4.22332	0.0203715	0.503505	-2.6488
SERPINA3	-0.720693	-2.31757	-4.22078	0.0204065	0.503505	-2.65053
NOC4L	0.980205	-2.24402	4.21992	0.0204185	0.503505	-2.65112
AL118558.3	-0.784759	-1.52829	-4.21959	0.020423	0.503505	-2.65134
TPI1P1	-0.475108	5.59026	-4.21664	0.0204638	0.503505	-2.65335
AC099811.2	1.3471	3.43766	4.21309	0.0205131	0.503505	-2.65577
AP001269.4	-1.94626	#NAME?	-5.29528	0.0255347	0.537997	-2.65668
AC026801.2	-1.94626	#NAME?	-5.29528	0.0255347	0.537997	-2.65668
GEMIN2	-0.453717	0.618286	-4.2109	0.0205436	0.503505	-2.65726
SPEN	0.590143	2.21181	4.20965	0.020561	0.503505	-2.65812
AC034223.2	-0.881045	-0.135949	-4.20775	0.0205876	0.503505	-2.65942
CREBBP	0.518527	1.7257	4.20769	0.0205884	0.503505	-2.65946
GTF2IP12	0.697638	-1.94502	4.20767	0.0205887	0.503505	-2.65947
LINC01970	-1.43428	#NAME?	-5.2845	0.0256464	0.537997	-2.66012
AL390955.2	-2.41596	#NAME?	-5.27897	0.025704	0.537997	-2.66189
CRABP2	-0.457095	-2.40699	-4.20296	0.0206546	0.504469	-2.66269
RND2	0.480165	-1.32671	4.20119	0.0206796	0.504469	-2.6639
NKD1	1.52274	-6.70043	4.20028	0.0206923	0.504469	-2.66452
CCDC183	-1.27244	-3.0545	-4.19872	0.0207143	0.504482	-2.66559
TUT1	-1.24733	0.33984	-4.19141	0.0208175	0.505128	-2.6706
STX10	-0.52027	1.77116	-4.18465	0.0209137	0.505128	-2.67525
PTX3	-0.452133	7.93281	-4.18454	0.0209153	0.505128	-2.67532
BLVRA	-0.462858	3.90911	-4.18397	0.0209234	0.505128	-2.67571
SEC16B	2.93305	-2.78471	4.18091	0.0209671	0.505128	-2.67782
AC103705.1	1.5726	#NAME?	5.22878	0.026235	0.537997	-2.67809
AL390728.2	1.5726	#NAME?	5.22878	0.026235	0.537997	-2.67809
CRYAB	-0.473155	1.34626	-4.1804	0.0209744	0.505128	-2.67817
RABEP2	-0.482825	2.01764	-4.18025	0.0209765	0.505128	-2.67827
AC113935.1	-0.688838	9.21629	-4.17825	0.0210051	0.505128	-2.67964
EDN2	-1.91602	#NAME?	-5.21301	0.0264051	0.537997	-2.68324
AC079848.1	-1.91602	#NAME?	-5.21301	0.0264051	0.537997	-2.68324
GPR78	-2.07357	-5.32498	-4.17037	0.0211184	0.505128	-2.68507
C4orf48	-0.479263	6.12365	-4.1689	0.0211397	0.505128	-2.68609
AC125611.3	-0.588587	-0.667805	-4.16802	0.0211524	0.505128	-2.68669
LINC01291	0.555902	-2.38771	4.16767	0.0211575	0.505128	-2.68694
MINDY4	0.527956	-0.592063	4.16721	0.0211641	0.505128	-2.68725
DNAJC9	-0.484361	3.38978	-4.16599	0.0211818	0.505128	-2.6881
AC027373.1	1.94667	-2.5519	4.16571	0.0211858	0.505128	-2.68829
AC073548.2	1.94667	-3.46936	4.16571	0.0211858	0.505128	-2.68829
RAMP2	0.551481	3.18285	4.16403	0.0212102	0.505128	-2.68945
NPM1P7	-0.632949	2.91207	-4.15921	0.0212802	0.505218	-2.69278
SRP72	0.574011	3.31787	4.15772	0.021302	0.505226	-2.69381
RPL7L1	-0.567917	3.35133	-4.1533	0.0213666	0.506249	-2.69687
AP000525.1	-1.2993	0.400929	-4.14891	0.0214311	0.507267	-2.69991
BAIAP2L2	-0.768618	-1.544	-4.14707	0.0214581	0.507397	-2.70119
AC092115.1	-0.448063	3.31903	-4.13956	0.021569	0.509156	-2.7064
REEP6	0.715298	0.048751	4.13846	0.0215853	0.509156	-2.70716
AC016739.1	-0.622089	8.55955	-4.13765	0.0215973	0.509156	-2.70772
PP7080	3.89687	#NAME?	5.13041	0.0273216	0.537997	-2.71061
RPS13	-0.484983	5.95726	-4.13143	0.02169	0.510005	-2.71206
OTUB1	1.02172	2.2216	4.13092	0.0216975	0.510005	-2.71241
SCARB2	-0.497311	1.69741	-4.13057	0.0217027	0.510005	-2.71265
AC091057.6	1.82081	#NAME?	5.12228	0.0274142	0.537997	-2.71335
NPIPP1	0.807747	0.405719	4.12943	0.0217198	0.510005	-2.71345
LMTK2	0.448715	1.7805	4.1248	0.0217892	0.510617	-2.71667
PLA2G6	0.50921	-2.10853	4.11558	0.0219282	0.512305	-2.72311
DHRS4	-0.637506	2.28393	-4.11356	0.0219588	0.512305	-2.72452
NFE2L3P1	1.5227	-3.54244	4.1073	0.0220539	0.512305	-2.7289
RPS27AP5	-0.597754	4.12603	-4.10719	0.0220556	0.512305	-2.72898
ZNF514	0.541573	-0.146429	4.10715	0.0220562	0.512305	-2.72901
AC016737.1	-1.63859	-2.7477	-4.10629	0.0220693	0.512305	-2.72961
FOXN3-AS1	-0.54329	1.16982	-4.10581	0.0220767	0.512305	-2.72995
LINC01353	-0.819187	#NAME?	-5.0697	0.0280242	0.537997	-2.7312
SUGCT	-0.45164	-1.56078	-4.10386	0.0221064	0.512305	-2.73131
EP300	0.730466	1.42427	4.10363	0.02211	0.512305	-2.73147
AC004130.2	-0.930383	#NAME?	-5.06628	0.0280646	0.537997	-2.73237
TCHH	-0.805029	#NAME?	-5.06601	0.0280678	0.537997	-2.73246
CALML6	-0.805029	#NAME?	-5.06601	0.0280678	0.537997	-2.73246
AC007773.1	-0.805029	#NAME?	-5.066	0.0280678	0.537997	-2.73246
NUTF2P2	-0.805029	#NAME?	-5.066	0.0280678	0.537997	-2.73246
PTPN2P1	-0.805029	#NAME?	-5.066	0.0280678	0.537997	-2.73246
AC008763.1	-0.805029	#NAME?	-5.066	0.0280678	0.537997	-2.73246
AC017074.1	-0.805029	#NAME?	-5.066	0.0280678	0.537997	-2.73246
AC016747.3	-0.805029	#NAME?	-5.066	0.0280678	0.537997	-2.73246
ANKRD18A	-0.805029	#NAME?	-5.066	0.0280678	0.537997	-2.73246
AP001992.2	-0.805029	#NAME?	-5.066	0.0280678	0.537997	-2.73246
FAM86B2	-0.804844	#NAME?	-5.0641	0.0280902	0.537997	-2.73311
AL592114.1	-1.04203	-0.608501	-4.10057	0.0221568	0.512305	-2.73362
AC124944.2	-1.04203	-4.46617	-4.10057	0.0221568	0.512305	-2.73362
AP001432.1	1.08441	#NAME?	5.06094	0.0281276	0.537997	-2.7342
SLC27A3	-0.461235	0.0804753	-4.09961	0.0221715	0.512305	-2.73429
RPL37AP1	-1.48162	4.43249	-4.09724	0.0222079	0.512305	-2.73595
GALT	-0.45702	-0.0390746	-4.09474	0.0222464	0.512612	-2.73771
MS4A6A	-0.597133	-3.71971	-4.09348	0.0222658	0.512612	-2.73859
PLEKHG3	-0.455659	-3.60841	-4.09063	0.0223099	0.512815	-2.7406
TBC1D3G	0.580325	-1.50453	4.08877	0.0223386	0.512815	-2.7419
NSUN4	0.754572	0.361748	4.08869	0.0223398	0.512815	-2.74196
RBMS2P1	0.594139	3.55053	4.08603	0.0223811	0.513262	-2.74383
CARMIL1	0.445153	0.0791898	4.08177	0.0224474	0.513828	-2.74684
SEPSECS-AS1	-0.680801	-2.46671	-4.08158	0.0224503	0.513828	-2.74697
DCLRE1C	-0.446482	-0.753627	-4.08025	0.0224711	0.513828	-2.74791
CLIP3	0.486638	3.20292	4.07471	0.0225577	0.514089	-2.75181
ALG1L9P	0.508044	-5.40322	4.07374	0.022573	0.514089	-2.7525
MRPL12	-0.439817	6.06161	-4.07364	0.0225745	0.514089	-2.75257
AC104390.1	-0.91043	-0.780726	-4.07252	0.0225921	0.514089	-2.75336
PSMC1P9	-0.91043	-2.14098	-4.07252	0.0225921	0.514089	-2.75336
PLCB2	0.659575	-3.6268	4.07117	0.0226134	0.514089	-2.75431
AC008163.1	-1.44626	#NAME?	-4.99813	0.0288856	0.537997	-2.75598
RBP4	-1.44626	#NAME?	-4.99813	0.0288856	0.537997	-2.75598
AC023906.1	-1.44626	#NAME?	-4.99813	0.0288856	0.537997	-2.75598
AL512631.1	-1.44626	#NAME?	-4.99813	0.0288856	0.537997	-2.75598
AC105020.4	-1.44626	#NAME?	-4.99813	0.0288856	0.537997	-2.75598
AC018371.2	-1.44626	#NAME?	-4.99813	0.0288856	0.537997	-2.75598
GAPDHP38	-1.44626	#NAME?	-4.99813	0.0288856	0.537997	-2.75598
AC093012.1	-1.44626	#NAME?	-4.99813	0.0288856	0.537997	-2.75598
CSNK1A1P1	-1.44626	#NAME?	-4.99813	0.0288856	0.537997	-2.75598
PTGES3P3	-0.757448	1.10241	-4.06855	0.0226545	0.514529	-2.75616
AL034417.4	-0.793769	#NAME?	-4.99417	0.0289344	0.537997	-2.75737
AC069185.1	-2.88999	#NAME?	-4.99208	0.0289602	0.537997	-2.7581
SERBP1P1	-0.573836	4.74383	-4.06517	0.0227081	0.514977	-2.75856
CLYBL	-0.8237	-2.94199	-4.06399	0.0227266	0.514977	-2.75939
MRPL51	-0.516689	4.0723	-4.06316	0.0227398	0.514977	-2.75998
ABHD17A	1.07265	2.1881	4.06087	0.0227761	0.515304	-2.7616
ADAM12	0.483695	-0.888872	4.05086	0.0229358	0.518419	-2.7687
UBD	-1.76446	#NAME?	-4.96198	0.029335	0.537997	-2.76871
SPTLC1P1	-1.04284	2.4874	-4.04529	0.0230251	0.519687	-2.77265
ASH1L	0.641675	0.783319	4.04406	0.0230449	0.519687	-2.77353
TARDBP	-0.694743	0.879068	-4.04209	0.0230767	0.519687	-2.77493
AL031058.1	-0.964449	-0.753703	-4.04143	0.0230873	0.519687	-2.7754
RN7SL832P	1.50803	#NAME?	4.93965	0.0296176	0.537997	-2.77665
AC011511.2	-0.684934	-1.05262	-4.03779	0.0231462	0.519687	-2.77799
AL031719.2	-0.684934	-0.105083	-4.03779	0.0231462	0.519687	-2.77799
AC129492.3	-3.01645	#NAME?	-4.9256	0.0297973	0.537997	-2.78168
NPM1P32	-1.00704	-1.4487	-4.03119	0.0232535	0.52156	-2.7827
GJA1P1	-0.496829	0.890116	-4.02841	0.0232988	0.52156	-2.78468
ZDHHC23	-1.44203	-2.75769	-4.02634	0.0233326	0.52156	-2.78616
AL352979.4	-1.41072	-2.49328	-4.02623	0.0233345	0.52156	-2.78624
MASP2	0.687654	-2.22576	4.02588	0.0233402	0.52156	-2.78649
ESYT3	0.779934	#NAME?	4.90808	0.0300235	0.537997	-2.78797
NAIPP1	0.779934	#NAME?	4.90808	0.0300235	0.537997	-2.78797
GDPD2	0.779934	#NAME?	4.90808	0.0300235	0.537997	-2.78797
AC009019.1	0.779934	#NAME?	4.90808	0.0300235	0.537997	-2.78797
AC068790.2	0.779934	#NAME?	4.90808	0.0300235	0.537997	-2.78797
CP	0.779934	#NAME?	4.90808	0.0300235	0.537997	-2.78797
CCDC194	0.779934	#NAME?	4.90808	0.0300235	0.537997	-2.78797
BX664727.3	0.779934	#NAME?	4.90808	0.0300235	0.537997	-2.78797
AC244636.3	0.779934	#NAME?	4.90808	0.0300235	0.537997	-2.78797
RPL12P35	0.779934	#NAME?	4.90808	0.0300235	0.537997	-2.78797
AC006946.1	0.779934	#NAME?	4.90808	0.0300235	0.537997	-2.78797
RPS27P21	0.779934	#NAME?	4.90808	0.0300235	0.537997	-2.78797
RNF7P1	0.779934	#NAME?	4.90808	0.0300235	0.537997	-2.78797
AC011586.2	0.779934	#NAME?	4.90808	0.0300235	0.537997	-2.78797
EPHA1-AS1	0.779934	#NAME?	4.90808	0.0300235	0.537997	-2.78797
TMC4	0.779934	#NAME?	4.90808	0.0300235	0.537997	-2.78797
HNRNPCP7	1.13371	-1.83008	4.02222	0.0234003	0.522406	-2.78911
CNPY2	-0.529417	2.67901	-4.01736	0.0234802	0.523696	-2.79258
Z84492.1	-1.41602	#NAME?	-4.89363	0.0302119	0.537997	-2.7932
AC010336.7	-1.41602	#NAME?	-4.89363	0.0302119	0.537997	-2.7932
RTN1	0.865081	#NAME?	4.88565	0.0303167	0.537997	-2.79609
MRPS27	-0.455297	2.0938	-4.01234	0.0235632	0.524139	-2.79618
BOLA2-SMG1P6	0.566373	1.17467	4.01192	0.0235702	0.524139	-2.79648
PCDHB12	1.05783	-3.38448	4.01102	0.0235851	0.524139	-2.79712
TTC21A	0.745922	-1.90829	4.01078	0.023589	0.524139	-2.7973
RPSAP19	-0.571523	5.46206	-4.00245	0.0237277	0.526687	-2.80327
GIHCG	-0.449132	-2.70847	-3.99857	0.0237928	0.526687	-2.80607
SLC25A43	0.755928	0.434664	3.99855	0.0237931	0.526687	-2.80608
NACA3P	-0.666352	2.50527	-3.99587	0.0238381	0.526716	-2.80801
ACAA1	-0.491676	1.25646	-3.9956	0.0238425	0.526716	-2.8082
AC145343.1	-0.890642	#NAME?	-4.85053	0.0307841	0.537997	-2.80892
BCO2	0.711874	-4.36514	3.99382	0.0238726	0.526716	-2.80948
SIGLEC5	1.68367	-3.23063	3.99268	0.0238917	0.526716	-2.8103
AC245060.5	-1.06243	-2.70668	-3.99183	0.0239061	0.526716	-2.81091
AP002490.1	1.4001	-2.42273	3.98764	0.023977	0.527395	-2.81394
EOLA1	-0.481419	-0.0568758	-3.98736	0.0239817	0.527395	-2.81414
FAM13A-AS1	0.457601	-3.52169	3.98439	0.0240321	0.528011	-2.81628
PRPF18	-0.505741	3.20371	-3.97573	0.0241797	0.530267	-2.82253
GUSBP9	1.39176	#NAME?	4.80979	0.0313389	0.537997	-2.82397
ST13P4	-0.678553	3.85404	-3.97363	0.0242156	0.53028	-2.82405
AL442003.1	0.750436	-1.09785	3.97307	0.0242253	0.53028	-2.82446
AC025178.1	1.10439	#NAME?	4.79976	0.0314777	0.537997	-2.82771
PFN1P4	1.10439	#NAME?	4.79976	0.0314777	0.537997	-2.82771
DNAJC18	1.05015	-3.83755	3.96586	0.0243493	0.5325	-2.82968
AC007485.2	0.717966	0.72338	3.96348	0.0243905	0.532907	-2.83141
AC138393.1	1.0576	-1.35406	3.962	0.0244161	0.532972	-2.83248
RBM5-AS1	0.876709	#NAME?	4.77614	0.031808	0.537997	-2.83656
AC005052.2	0.877077	#NAME?	4.7744	0.0318325	0.537997	-2.83721
MFRP	0.877077	#NAME?	4.7744	0.0318325	0.537997	-2.83721
AC011411.1	0.877077	#NAME?	4.7744	0.0318325	0.537997	-2.83721
EIF4BP2	0.877077	#NAME?	4.7744	0.0318325	0.537997	-2.83721
FTCD	0.877077	#NAME?	4.7744	0.0318325	0.537997	-2.83721
AL133410.1	0.876709	#NAME?	4.7724	0.0318608	0.537997	-2.83797
LINC01597	0.876709	#NAME?	4.7724	0.0318608	0.537997	-2.83797
RSPH14	0.876709	#NAME?	4.7724	0.0318608	0.537997	-2.83797
Metazoa_SRP	0.876709	#NAME?	4.7724	0.0318608	0.537997	-2.83797
AP006333.1	0.876709	#NAME?	4.7724	0.0318608	0.537997	-2.83797
AL445248.1	0.876709	#NAME?	4.7724	0.0318608	0.537997	-2.83797
RPL23AP81	0.876709	#NAME?	4.7724	0.0318608	0.537997	-2.83797
SNORD93	0.876709	#NAME?	4.7724	0.0318608	0.537997	-2.83797
RPS15AP10	0.876709	#NAME?	4.7724	0.0318608	0.537997	-2.83797
SNORA51	0.876709	#NAME?	4.7724	0.0318608	0.537997	-2.83797
AC087897.1	0.876709	#NAME?	4.7724	0.0318608	0.537997	-2.83797
AC090001.1	0.876709	#NAME?	4.7724	0.0318608	0.537997	-2.83797
AL353898.3	0.876709	#NAME?	4.7724	0.0318608	0.537997	-2.83797
CU638689.4	0.876709	#NAME?	4.7724	0.0318608	0.537997	-2.83797
CDKL2	1.36177	-5.61441	3.95405	0.0245543	0.535257	-2.83825
AL139353.1	1.36165	-3.34664	3.95265	0.0245788	0.535257	-2.83927
CD4	0.86159	-4.10342	3.95194	0.0245912	0.535257	-2.83979
ABCA11P	-0.865768	-0.961259	-3.95077	0.0246116	0.535257	-2.84064
COA3	-0.428463	3.8717	-3.94905	0.0246418	0.53542	-2.84189
TCAF1P1	0.47837	1.43635	3.94772	0.0246652	0.535434	-2.84286
FZD4-DT	-0.881082	-2.41308	-3.94608	0.0246938	0.535563	-2.84405
AC010737.1	0.728816	2.72708	3.94422	0.0247266	0.535781	-2.84541
Z92544.1	-1.45362	-1.03598	-3.93951	0.0248096	0.537086	-2.84884
CXCL6	-0.530148	6.27054	-3.93643	0.0248641	0.537508	-2.85108
LINC01963	0.584799	0.293068	3.93566	0.0248778	0.537508	-2.85165
GSTM2	0.612613	0.358748	3.93416	0.0249045	0.537508	-2.85274
LINC01614	1.59126	-1.11938	3.93071	0.0249659	0.537508	-2.85527
LINC00211	1.59126	-4.60051	3.93071	0.0249659	0.537508	-2.85527
GCKR	-0.432833	-2.26578	-3.92247	0.0251132	0.537997	-2.86129
CFB	1.3611	#NAME?	4.70384	0.0328497	0.537997	-2.86407
TCF12	0.947541	1.21689	3.91705	0.0252108	0.537997	-2.86527
AL035411.1	-0.487333	4.98554	-3.91661	0.0252188	0.537997	-2.86559
AP2M1	0.501756	5.38864	3.91552	0.0252383	0.537997	-2.86639
GPR160	0.562274	-1.53716	3.91175	0.0253066	0.537997	-2.86916
AL023806.3	-1.54227	-4.45705	-3.91132	0.0253145	0.537997	-2.86948
LINC00528	1.10434	-1.14646	3.91107	0.025319	0.537997	-2.86966
TLR5	0.855284	#NAME?	4.68837	0.0330788	0.537997	-2.87004
AC025917.1	0.72319	-0.801737	3.9057	0.0254165	0.537997	-2.87361
PLBD2	0.486817	3.99938	3.90164	0.0254907	0.537997	-2.8766
HEATR6	0.426567	0.929796	3.89686	0.0255782	0.537997	-2.88011
AL031729.1	-0.723351	2.75921	-3.89615	0.0255913	0.537997	-2.88064
RPS2P16	-1.26421	#NAME?	-4.65789	0.0335368	0.537997	-2.88189
AC104596.1	-1.26421	#NAME?	-4.65789	0.0335368	0.537997	-2.88189
RPL7AP30	-0.793892	3.18551	-3.89275	0.0256538	0.537997	-2.88314
SFR1	-0.438927	2.07636	-3.89211	0.0256657	0.537997	-2.88362
ABLIM1	1.28268	2.68972	3.8907	0.0256917	0.537997	-2.88466
SH2D3C	0.550758	3.66999	3.8905	0.0256954	0.537997	-2.88481
MT-ND4L	0.439862	11.3073	3.88536	0.0257906	0.537997	-2.88861
RPL26P19	-0.754112	7.24815	-3.88302	0.025834	0.537997	-2.89033
HNRNPCP3	-1.18771	#NAME?	-4.63315	0.0339151	0.537997	-2.8916
MT-TD	0.719763	4.10081	3.88131	0.0258659	0.537997	-2.8916
ELOB	-0.419384	5.0936	-3.87691	0.025948	0.537997	-2.89486
AC244669.1	-0.48629	-1.06175	-3.8744	0.025995	0.537997	-2.89672
CCDC87	2.1838	#NAME?	4.61458	0.0342031	0.537997	-2.89894
GPR156	2.1838	#NAME?	4.61458	0.0342031	0.537997	-2.89894
AL158151.1	0.846225	#NAME?	4.61007	0.0342736	0.537997	-2.90073
MT-CO1	0.450342	13.3624	3.86824	0.0261109	0.537997	-2.90129
CTAGE12P	0.846471	#NAME?	4.60779	0.0343092	0.537997	-2.90163
CHTF8P1	0.846471	#NAME?	4.60779	0.0343092	0.537997	-2.90163
PRSS36	0.846471	#NAME?	4.60779	0.0343092	0.537997	-2.90163
LCT	0.846471	#NAME?	4.60779	0.0343092	0.537997	-2.90163
AL162430.2	0.846471	#NAME?	4.60779	0.0343092	0.537997	-2.90163
CCNB1IP1P1	0.846471	#NAME?	4.60779	0.0343092	0.537997	-2.90163
AC002985.1	0.846471	#NAME?	4.60779	0.0343092	0.537997	-2.90163
AC098484.2	0.846471	#NAME?	4.60779	0.0343092	0.537997	-2.90163
AC004890.1	0.846471	#NAME?	4.60779	0.0343092	0.537997	-2.90163
RNU7-123P	0.846471	#NAME?	4.60779	0.0343092	0.537997	-2.90163
TEX15	0.846471	#NAME?	4.60779	0.0343092	0.537997	-2.90163
BEST4	0.846471	#NAME?	4.60779	0.0343092	0.537997	-2.90163
AL603840.1	0.846471	#NAME?	4.60779	0.0343092	0.537997	-2.90163
SPDYE18	0.846471	#NAME?	4.60779	0.0343092	0.537997	-2.90163
BTG4	0.846471	#NAME?	4.60779	0.0343092	0.537997	-2.90163
SRGAP3	0.846471	#NAME?	4.60779	0.0343092	0.537997	-2.90163
SPDYE10P	0.846471	#NAME?	4.60779	0.0343092	0.537997	-2.90163
CDKL3	-2.79951	-4.2445	-3.8666	0.0261418	0.537997	-2.90251
DRP2	-0.526188	-2.87218	-3.86638	0.0261459	0.537997	-2.90266
CIDEA	-1.79952	-4.74498	-3.86467	0.0261782	0.537997	-2.90394
AL137139.2	-1.06289	#NAME?	-4.60099	0.034416	0.537997	-2.90433
CYB5B	0.445525	2.77486	3.8626	0.0262175	0.537997	-2.90548
AC117382.1	-0.63232	0.251736	-3.86148	0.0262386	0.537997	-2.90631
BUD13	-0.460973	2.13337	-3.86091	0.0262494	0.537997	-2.90673
STING1	0.432322	-4.26144	3.85947	0.0262768	0.537997	-2.9078
RREB1	0.448564	0.435923	3.85871	0.0262913	0.537997	-2.90837
TCP11	-1.41047	-5.06362	-3.85793	0.0263061	0.537997	-2.90895
AC007878.1	1.26545	-2.89248	3.85473	0.0263671	0.537997	-2.91133
ZNF346-IT1	1.92638	-1.9458	3.854	0.0263811	0.537997	-2.91188
LINC01215	0.800381	#NAME?	4.58006	0.0347477	0.537997	-2.91269
CDC20P1	0.905413	-1.17336	3.85181	0.0264229	0.537997	-2.91351
BEND3P1	-0.612089	-2.99665	-3.85147	0.0264294	0.537997	-2.91376
AC068647.2	-0.930871	-0.278866	-3.84886	0.0264793	0.537997	-2.9157
MT1L	-0.778992	5.43385	-3.84799	0.0264961	0.537997	-2.91636
MIR324	1.76545	1.1398	3.84691	0.0265167	0.537997	-2.91716
UQCC3	-0.457431	2.34863	-3.84637	0.0265273	0.537997	-2.91757
IRS1	0.580232	0.550603	3.84338	0.0265848	0.537997	-2.9198
COL8A1	0.465516	1.63919	3.8393	0.0266635	0.537997	-2.92284
AC020917.4	0.974173	-0.712339	3.83911	0.0266674	0.537997	-2.92299
INHBE	-0.827967	-2.27128	-3.83734	0.0267016	0.537997	-2.92431
TXK	1.22997	-4.56658	3.83603	0.0267269	0.537997	-2.92529
RPL4P6	1.22997	-2.3089	3.83603	0.0267269	0.537997	-2.92529
AGMO	-0.8105	-1.79564	-3.82856	0.0268725	0.537997	-2.93088
AC084337.1	0.557687	-1.01093	3.82729	0.0268974	0.537997	-2.93184
BUD31	-0.424952	3.62573	-3.82533	0.0269356	0.537997	-2.9333
ECI1	-0.455281	2.33254	-3.82469	0.0269482	0.537997	-2.93378
CCHCR1	0.542767	-1.68092	3.82198	0.0270015	0.537997	-2.93582
SYCE1L	-0.615192	2.13072	-3.81995	0.0270414	0.537997	-2.93734
RPSAP9	-0.997864	2.28895	-3.81874	0.0270652	0.537997	-2.93825
BIK	-0.819643	-0.682215	-3.81857	0.0270685	0.537997	-2.93838
EID2	-0.542362	4.01501	-3.81766	0.0270865	0.537997	-2.93906
B3GAT2	1.36177	-5.38374	3.81527	0.0271339	0.537997	-2.94086
NUTM2E	-0.749606	-3.40612	-3.81124	0.0272137	0.537997	-2.94389
MIR503HG	0.723487	0.640582	3.81044	0.0272296	0.537997	-2.94449
ESPN	-1.43077	-5.11955	-3.80912	0.0272557	0.537997	-2.94548
LINC00933	0.993123	-3.5128	3.80839	0.0272703	0.537997	-2.94604
LSP1P4	-0.414882	1.08566	-3.80787	0.0272807	0.537997	-2.94643
AC105052.1	1.79207	-0.033129	3.80435	0.0273508	0.537997	-2.94908
FGF16	-0.565645	1.91864	-3.79974	0.0274431	0.537997	-2.95255
UBE2FP1	-0.88837	0.198606	-3.79933	0.0274513	0.537997	-2.95286
TAS1R3	-1.73469	#NAME?	-4.47919	0.0364101	0.543271	-2.95378
GADD45GIP1	-0.477032	5.7347	-3.79751	0.0274879	0.537997	-2.95424
NAA38	-0.468183	3.28156	-3.79679	0.0275025	0.537997	-2.95479
RPL32	0.587561	5.31868	3.79542	0.0275301	0.537997	-2.95582
AL391988.1	0.675631	-0.740089	3.79507	0.027537	0.537997	-2.95608
CLIC6	-1.93108	-5.41958	-3.79384	0.0275619	0.537997	-2.95701
AC104031.1	-1.93108	-1.07992	-3.79384	0.0275619	0.537997	-2.95701
AL671710.1	0.985801	-0.678756	3.79303	0.0275783	0.537997	-2.95762
GDF6	-0.586252	-1.38045	-3.7896	0.0276476	0.537997	-2.96022
STK24-AS1	-0.910492	-2.07806	-3.78874	0.0276649	0.537997	-2.96087
RPS2P7	-0.599057	1.62783	-3.78744	0.0276914	0.537997	-2.96185
LINC01232	0.89092	-2.8882	3.78728	0.0276947	0.537997	-2.96198
AC008764.1	6.0502	#NAME?	24.8279	0.011472	0.467896	-2.96245
AC087878.1	1.22997	-3.08344	3.7856	0.0277287	0.537997	-2.96324
AC008467.1	1.22997	-4.2054	3.7856	0.0277287	0.537997	-2.96324
AL136171.2	-2.72701	#NAME?	-4.45296	0.0368608	0.544195	-2.96469
GNRH1	-0.500925	0.789248	-3.7826	0.0277899	0.537997	-2.96552
AL139351.3	-1.27172	-2.85104	-3.78007	0.0278415	0.537997	-2.96744
PTPN7	0.757056	-1.35801	3.77907	0.027862	0.537997	-2.9682
ZNF100	0.431978	-0.652557	3.77594	0.0279261	0.537997	-2.97057
AC008770.4	3.04691	#NAME?	4.43815	0.0371186	0.544195	-2.97089
MIR762HG	-0.790802	-2.61701	-3.7753	0.0279392	0.537997	-2.97106
AC000089.1	-0.560902	3.19459	-3.77464	0.0279527	0.537997	-2.97156
ARHGAP21	0.424051	1.81969	3.77446	0.0279563	0.537997	-2.97169
PPARD	0.446424	2.49277	3.77099	0.0280278	0.537997	-2.97433
PLAC1	0.78565	-2.65903	3.77079	0.0280318	0.537997	-2.97448
THSD7A	0.41117	1.07913	3.77052	0.0280374	0.537997	-2.97469
CAPN5	0.470957	1.21671	3.76725	0.028105	0.537997	-2.97717
FAU	-0.54044	4.96585	-3.76468	0.0281581	0.537997	-2.97913
RPL7L1P9	-2.55694	#NAME?	-4.41677	0.0374953	0.544212	-2.9799
AC068189.2	-2.55694	#NAME?	-4.41677	0.0374953	0.544212	-2.9799
EXOSC3	-0.443897	-0.350653	-3.7635	0.0281825	0.537997	-2.98002
AL355994.2	-0.946195	#NAME?	-4.41588	0.0375111	0.544212	-2.98027
ERFL	-0.946195	#NAME?	-4.41588	0.0375111	0.544212	-2.98027
AL669918.1	-4.71602	#NAME?	-19.353	0.0157473	0.4905	-2.98082
HNRNPH1	-0.514795	1.32354	-3.7622	0.0282095	0.537997	-2.98101
C3orf33	-0.411445	-0.650034	-3.76146	0.0282249	0.537997	-2.98158
SPRED3	0.7625	0.687265	3.75938	0.0282681	0.537997	-2.98316
TMPRSS5	-2.57549	-4.35078	-3.75901	0.0282758	0.537997	-2.98344
SELPLG	-1.05666	-2.43723	-3.7577	0.0283033	0.537997	-2.98445
ANKDD1B	1.34472	#NAME?	4.40471	0.0377102	0.544212	-2.98501
AC122718.1	-1.09251	1.21621	-3.75666	0.0283249	0.537997	-2.98524
MANEAL	1.0655	-3.62555	3.75401	0.0283803	0.537997	-2.98726
MORC2-AS1	4.35103	#NAME?	17.8552	0.0174443	0.49785	-2.98889
NPM1P6	-0.854378	3.05113	-3.74995	0.0284656	0.537997	-2.99036
TAS2R5	0.739074	-1.37442	3.74821	0.028502	0.537997	-2.99169
RPL3P4	-0.439853	10.21	-3.74809	0.0285045	0.537997	-2.99178
CYP2T1P	1.28559	-2.86628	3.74773	0.028512	0.537997	-2.99205
SARNP	-0.57437	3.44138	-3.7439	0.0285928	0.537997	-2.99498
LINC01534	-0.845841	-3.02811	-3.7429	0.028614	0.537997	-2.99575
BX322650.1	0.591398	-1.84503	3.74274	0.0286175	0.537997	-2.99587
ANKRD17	0.479363	2.8499	3.7426	0.0286205	0.537997	-2.99598
SEC11C	-0.463366	0.77957	-3.74202	0.0286326	0.537997	-2.99642
AL139011.1	1.01918	-1.29837	3.74082	0.028658	0.537997	-2.99734
CTF1	0.415423	0.956161	3.73833	0.0287109	0.537997	-2.99925
SLC22A20P	-2.52742	#NAME?	-4.36578	0.0384157	0.546437	-3.00163
AC020928.1	-0.588612	-3.90881	-3.73441	0.0287943	0.537997	-3.00225
HMGN2P46	1.89694	#NAME?	4.35803	0.0385586	0.546437	-3.00497
AC026367.2	1.89694	#NAME?	4.35803	0.0385586	0.546437	-3.00497
SYT2	1.89694	#NAME?	4.35803	0.0385586	0.546437	-3.00497
MCHR1	0.877817	-2.56734	3.73058	0.0288761	0.537997	-3.00519
IGFBP1	-0.433585	-0.301093	-3.72745	0.028943	0.537997	-3.00759
SAC3D1	-0.515988	1.77825	-3.72707	0.0289511	0.537997	-3.00788
COMTD1	-0.479412	1.42532	-3.72358	0.0290262	0.537997	-3.01056
MYO5C	0.404681	1.74182	3.72182	0.0290642	0.537997	-3.01192
UPK3BL2	1.30302	1.09188	3.72159	0.0290692	0.537997	-3.0121
AC067817.2	-0.931137	-1.13692	-3.71888	0.0291275	0.537997	-3.01418
ZNF426-DT	-0.931137	-3.32209	-3.71888	0.0291275	0.537997	-3.01418
MMP9	-1.00679	-3.4	-3.71857	0.0291343	0.537997	-3.01442
CYCSP45	-1.00679	-0.509384	-3.71857	0.0291343	0.537997	-3.01442
PCDHB6	-1.00679	-4.7303	-3.71857	0.0291343	0.537997	-3.01442
TTBK2	0.488363	0.758848	3.71692	0.0291701	0.537997	-3.01569
PRRT3	-0.446213	0.277958	-3.71458	0.0292207	0.537997	-3.01749
LINC01415	0.531539	-3.4199	3.71234	0.0292693	0.537997	-3.01921
AL031848.2	2.18448	#NAME?	4.31871	0.0392939	0.549134	-3.02201
MYO18B	2.18448	#NAME?	4.31871	0.0392939	0.549134	-3.02201
RFC4	-0.423846	1.56264	-3.7086	0.0293509	0.537997	-3.0221
LTV1	-0.446631	3.95715	-3.70795	0.0293651	0.537997	-3.0226
AL391628.1	-1.84584	-4.53657	-3.70279	0.0294781	0.537997	-3.02659
FBXO24	1.75247	-4.42472	3.70252	0.0294839	0.537997	-3.02679
SH3BP5	-0.598954	4.0676	-3.69856	0.0295712	0.537997	-3.02986
ZNF415	0.840762	-1.67608	3.69843	0.029574	0.537997	-3.02996
AL592295.4	-1.542	-1.69657	-3.69767	0.0295906	0.537997	-3.03054
AC006538.2	-3.24204	#NAME?	-13.3042	0.0253399	0.537997	-3.03123
CRYBG1	0.409483	3.29905	3.69369	0.0296787	0.537997	-3.03363
AC008119.1	-0.812309	-1.59182	-3.69358	0.0296811	0.537997	-3.03371
NPM1P27	-0.584213	6.98423	-3.69228	0.0297099	0.537997	-3.03471
AC093673.1	-0.508085	4.09225	-3.69091	0.0297403	0.537997	-3.03578
IGLV5-52	3.12862	#NAME?	12.8388	0.0265098	0.537997	-3.03808
CFDP1	-0.405461	2.7722	-3.68735	0.0298194	0.537997	-3.03854
GPR108	0.494806	2.10479	3.68697	0.0298278	0.537997	-3.03883
FAT4	0.486663	1.05806	3.68627	0.0298434	0.537997	-3.03937
ATP5ME	-0.90842	4.41053	-3.68523	0.0298667	0.537997	-3.04018
FGFBP3	-0.404588	-1.03435	-3.68504	0.0298708	0.537997	-3.04033
SLC2A4RG	-0.412192	3.56242	-3.68451	0.0298827	0.537997	-3.04074
LINC01504	-0.680818	-3.29706	-3.68404	0.0298931	0.537997	-3.0411
AC024560.2	-0.915957	#NAME?	-4.27476	0.0401392	0.549134	-3.04133
RPS13P2	-0.588062	5.58713	-3.68095	0.0299622	0.537997	-3.0435
MT-TN	0.603177	10.2557	3.68017	0.0299798	0.537997	-3.04411
CHCHD4	-0.52049	2.29708	-3.67835	0.0300207	0.537997	-3.04553
C1RL-AS1	0.460599	-2.35984	3.67794	0.0300299	0.537997	-3.04584
CIT	0.412942	-0.249714	3.6759	0.0300757	0.537997	-3.04743
AC004846.2	1.13579	-0.740616	3.67456	0.0301058	0.537997	-3.04847
AOPEP	-0.404571	-0.104229	-3.6722	0.0301592	0.537997	-3.05031
MAML2	0.556173	2.0495	3.67163	0.030172	0.537997	-3.05075
JHY	0.43661	-1.78919	3.67132	0.0301789	0.537997	-3.05099
RPL12P8	-1.1572	1.90374	-3.67119	0.0301819	0.537997	-3.05109
MT-TM	0.504369	3.29692	3.67119	0.0301819	0.537997	-3.05109
BAD	-0.470301	3.69721	-3.67046	0.0301985	0.537997	-3.05166
SPIN2B	-0.984308	-0.367977	-3.66931	0.0302245	0.537997	-3.05256
CACTIN-AS1	-0.877434	-1.40442	-3.66803	0.0302534	0.537997	-3.05355
BEX3	-0.39665	5.58293	-3.66571	0.0303062	0.537997	-3.05536
AC011246.1	-2.8492	#NAME?	-11.6921	0.029844	0.537997	-3.0583
SMAD5-AS1	-2.8492	#NAME?	-11.6921	0.029844	0.537997	-3.0583
RSL24D1P1	-1.13829	-1.08987	-3.66177	0.0303958	0.537997	-3.05843
MATN1	-2.82015	#NAME?	-11.5729	0.0302337	0.537997	-3.06073
PCMTD1	-1.36452	1.45105	-3.65863	0.0304676	0.537997	-3.06089
ZNF784	-0.496926	0.924635	-3.6563	0.0305208	0.537997	-3.0627
AP000866.1	0.691536	-4.48122	3.65567	0.0305353	0.537997	-3.06319
TAF13	-0.531843	4.50614	-3.65514	0.0305473	0.537997	-3.06361
UTRN	0.469788	4.18323	3.65341	0.0305873	0.537997	-3.06496
C1orf122	-0.396649	3.41364	-3.65334	0.0305889	0.537997	-3.06502
AC106886.2	2.76481	#NAME?	11.3459	0.0310013	0.537997	-3.06555
RFPL1S	2.76481	#NAME?	11.3459	0.0310013	0.537997	-3.06555
GPNMB	-0.972406	-3.7971	-3.65239	0.0306106	0.537997	-3.06576
AL596087.1	0.424746	2.48785	3.65105	0.0306414	0.537997	-3.0668
PARP10	-0.680361	2.08279	-3.65045	0.0306552	0.537997	-3.06727
TCP1	-0.504717	4.53237	-3.64985	0.0306691	0.537997	-3.06774
RPS2P46	-0.470669	9.54548	-3.64822	0.0307068	0.537997	-3.06902
C1QTNF3	2.22842	-4.20254	3.64322	0.0308225	0.537997	-3.07294
EEF1A1P13	-0.44767	5.21023	-3.64023	0.0308921	0.537997	-3.07528
DLL1	-2.65708	#NAME?	-10.9038	0.0325996	0.537997	-3.07572
AC111197.1	-1.20712	-0.479686	-3.6392	0.030916	0.537997	-3.07609
HAX1	-0.461932	2.57849	-3.63909	0.0309186	0.537997	-3.07618
CLDN1	-0.488809	2.20659	-3.63881	0.030925	0.537997	-3.07639
FBXW4P1	1.18162	-1.95213	3.63748	0.030956	0.537997	-3.07744
ETFB	-0.551969	2.70287	-3.63711	0.0309647	0.537997	-3.07773
EEF1A1P6	-0.53602	10.7283	-3.63672	0.0309738	0.537997	-3.07803
MAST4-AS1	-2.62684	#NAME?	-10.7797	0.0330748	0.537997	-3.07878
AP000894.4	-2.62684	#NAME?	-10.7797	0.0330748	0.537997	-3.07878
BCYRN1	-2.62684	#NAME?	-10.7797	0.0330748	0.537997	-3.07878
AL096701.3	-1.02715	-2.58653	-3.63259	0.0310705	0.537997	-3.08128
MYB	2.60283	#NAME?	10.6811	0.033461	0.537997	-3.08128
DNAH10OS	0.522578	-3.57298	3.63195	0.0310854	0.537997	-3.08178
SLC35A1	-0.679082	2.19425	-3.63189	0.0310868	0.537997	-3.08183
TNFRSF8	2.57217	#NAME?	10.5553	0.0339659	0.537997	-3.08456
AC034102.1	-0.475701	5.78092	-3.62791	0.0311805	0.537997	-3.08496
NOTCH2NLR	-2.55711	#NAME?	-10.4935	0.0342188	0.537997	-3.08622
FMR1-IT1	-2.55711	#NAME?	-10.4935	0.0342188	0.537997	-3.08622
PRDM12	-2.55711	#NAME?	-10.4935	0.0342188	0.537997	-3.08622
CCDC18-AS1	0.485345	-2.451	3.6242	0.0312679	0.537997	-3.08788
AC080013.2	-2.53157	#NAME?	-10.3887	0.0346556	0.537997	-3.08908
FAM228A	-2.52688	#NAME?	-10.3694	0.0347371	0.537997	-3.08962
LINC02340	-2.52688	#NAME?	-10.3694	0.0347371	0.537997	-3.08962
AC241377.3	-2.52688	#NAME?	-10.3694	0.0347371	0.537997	-3.08962
OR8T1P	-2.52688	#NAME?	-10.3694	0.0347371	0.537997	-3.08962
SNRPN	-0.390762	3.60385	-3.62096	0.0313446	0.537997	-3.09043
AC244669.2	2.51309	#NAME?	10.3129	0.034978	0.538548	-3.0912
P2RY4	2.51309	#NAME?	10.3129	0.034978	0.538548	-3.0912
AC005833.1	2.51309	#NAME?	10.3129	0.034978	0.538548	-3.0912
ATP6V1H	-0.397017	2.14076	-3.61641	0.0314527	0.537997	-3.09402
PET100	-0.530173	1.13534	-3.61549	0.0314745	0.537997	-3.09474
RPL5P34	-0.835861	4.601	-3.61536	0.0314775	0.537997	-3.09484
AL049629.2	-0.551828	0.478868	-3.61456	0.0314965	0.537997	-3.09547
TPM1	-0.471521	3.18204	-3.61393	0.0315116	0.537997	-3.09597
SLC49A4	-0.400539	1.59278	-3.61234	0.0315495	0.537997	-3.09722
SNORA5C	1.26548	0.666817	3.61005	0.0316044	0.537997	-3.09904
PCDH19	0.853938	-2.75606	3.60812	0.0316505	0.537997	-3.10055
AC105001.1	0.472806	-2.40006	3.60746	0.0316664	0.537997	-3.10108
BASP1	-0.425922	4.41903	-3.60716	0.0316738	0.537997	-3.10132
PAICSP4	-0.651418	-0.580935	-3.60692	0.0316793	0.537997	-3.1015
HSP90AA3P	-1.86826	-3.15365	-3.60639	0.0316921	0.537997	-3.10193
ZNF843	1.05767	-4.41631	3.60335	0.0317652	0.537997	-3.10433
MYG1-AS1	-0.897417	1.36675	-3.60198	0.0317984	0.537997	-3.10542
AC021269.3	-2.3941	#NAME?	-9.82455	0.0371876	0.544195	-3.10593
LINC01956	-2.3941	#NAME?	-9.82455	0.0371876	0.544195	-3.10593
AC025161.1	-2.3941	#NAME?	-9.82455	0.0371876	0.544195	-3.10593
AC009269.4	-2.3941	#NAME?	-9.82455	0.0371876	0.544195	-3.10593
CCL26	-2.3941	#NAME?	-9.82455	0.0371876	0.544195	-3.10593
AC007405.3	-2.3941	#NAME?	-9.82455	0.0371876	0.544195	-3.10593
ZNF565	-0.641005	-1.31453	-3.59914	0.031867	0.537997	-3.10766
AC104667.2	2.38026	#NAME?	9.76778	0.0374606	0.544212	-3.10777
AC087175.1	-2.52742	#NAME?	-4.12705	0.0431748	0.553627	-3.10834
AC231981.1	-2.37487	#NAME?	-9.74566	0.037568	0.544212	-3.10849
AC074044.1	-2.37487	#NAME?	-9.74566	0.037568	0.544212	-3.10849
AL359955.1	-2.36386	#NAME?	-9.70047	0.037789	0.544212	-3.10999
AC079322.1	-2.36386	#NAME?	-9.70047	0.037789	0.544212	-3.10999
AC090220.1	-2.36386	#NAME?	-9.70047	0.037789	0.544212	-3.10999
GNAT2	-2.36386	#NAME?	-9.70047	0.037789	0.544212	-3.10999
FHL5	-2.36386	#NAME?	-9.70047	0.037789	0.544212	-3.10999
LINC02525	-2.36386	#NAME?	-9.70047	0.037789	0.544212	-3.10999
AC139099.2	-2.36386	#NAME?	-9.70047	0.037789	0.544212	-3.10999
AC027801.1	-0.736559	-1.88153	-3.59474	0.0319735	0.537997	-3.11115
EVC	0.466393	0.857682	3.59469	0.0319748	0.537997	-3.11119
MYCBP2-AS1	2.34978	#NAME?	9.64268	0.038075	0.54499	-3.11193
FRK	2.34978	#NAME?	9.64268	0.038075	0.54499	-3.11193
SERF2	-0.467244	4.19532	-3.59249	0.0320283	0.537997	-3.11293
GAS5-AS1	0.737492	-0.360569	3.59219	0.0320356	0.537997	-3.11317
RPL17	-0.455474	4.34114	-3.59153	0.0320517	0.537997	-3.11369
EIF3LP2	-0.900135	0.517242	-3.58985	0.0320927	0.537997	-3.11503
POLR3K	-0.448764	1.98288	-3.58983	0.0320932	0.537997	-3.11504
PDIA3P2	-0.970809	4.42989	-3.58602	0.0321864	0.537997	-3.11807
RPL37P6	-0.753862	2.84064	-3.58427	0.0322292	0.537997	-3.11946
STC1	0.519922	0.300415	3.5839	0.0322382	0.537997	-3.11975
LINGO1	-0.845874	-4.49404	-3.58274	0.0322668	0.537997	-3.12068
AC026254.2	-0.966044	-1.84598	-3.58216	0.0322811	0.537997	-3.12114
NMU	2.28059	#NAME?	9.35875	0.0395379	0.549134	-3.12192
AC005041.4	2.28059	#NAME?	9.35875	0.0395379	0.549134	-3.12192
FCGR2A	2.28059	#NAME?	9.35875	0.0395379	0.549134	-3.12192
POU5F2	2.28059	#NAME?	9.35875	0.0395379	0.549134	-3.12192
NUTM2B	0.680397	-3.26899	3.58075	0.0323157	0.537997	-3.12226
MOBP	-1.24971	-5.9779	-3.57879	0.032364	0.537997	-3.12382
AL136964.1	2.25005	#NAME?	9.23345	0.0402157	0.549134	-3.12659
LINC01376	2.25005	#NAME?	9.23345	0.0402157	0.549134	-3.12659
ATP5F1AP8	2.25005	#NAME?	9.23345	0.0402157	0.549134	-3.12659
E2F6P3	2.25005	#NAME?	9.23345	0.0402157	0.549134	-3.12659
KRT8P14	2.25005	#NAME?	9.23345	0.0402157	0.549134	-3.12659
AL731702.1	2.25005	#NAME?	9.23345	0.0402157	0.549134	-3.12659
ZSCAN2	-0.83638	-0.817862	-3.57397	0.0324832	0.537997	-3.12766
BISPR	0.496687	-2.7555	3.57393	0.0324842	0.537997	-3.12769
MSANTD3-TMEFF1	-2.58416	-0.740136	-3.57388	0.0324854	0.537997	-3.12773
ZNF807P	-2.24213	#NAME?	-9.20092	0.040395	0.549134	-3.12783
INTS9-AS1	-2.23519	#NAME?	-9.17244	0.0405532	0.549134	-3.12892
FCER1G	-2.23519	#NAME?	-9.17244	0.0405532	0.549134	-3.12892
AC097359.1	-2.23519	#NAME?	-9.17244	0.0405532	0.549134	-3.12892
RNF133	-2.23519	#NAME?	-9.17244	0.0405532	0.549134	-3.12892
RAET1L	-2.23519	#NAME?	-9.17244	0.0405532	0.549134	-3.12892
AC007255.1	-2.23519	#NAME?	-9.17244	0.0405532	0.549134	-3.12892
AC021148.1	-2.23519	#NAME?	-9.17244	0.0405532	0.549134	-3.12892
TRPA1	-2.23519	#NAME?	-9.17244	0.0405532	0.549134	-3.12892
NSUN5P2	-0.385935	1.19906	-3.57214	0.0325284	0.537997	-3.12911
RPL26P36	-1.36848	3.99677	-3.57176	0.032538	0.537997	-3.12942
LONRF1	-0.552819	-0.369245	-3.56918	0.0326022	0.537997	-3.13148
AC090686.1	-2.20495	#NAME?	-9.04835	0.0412555	0.549801	-3.1338
LINC01063	-2.20495	#NAME?	-9.04835	0.0412555	0.549801	-3.1338
MTCYBP21	-2.20495	#NAME?	-9.04835	0.0412555	0.549801	-3.1338
AC005324.4	-2.20495	#NAME?	-9.04835	0.0412555	0.549801	-3.1338
AC011498.1	-2.20495	#NAME?	-9.04835	0.0412555	0.549801	-3.1338
ANGPTL3	-2.20495	#NAME?	-9.04835	0.0412555	0.549801	-3.1338
CCBE1	0.402452	1.52126	3.56538	0.0326968	0.537997	-3.1345
DSN1	-0.395972	1.87078	-3.56368	0.0327393	0.537997	-3.13586
BCORP1	1.26527	-5.38848	3.56202	0.0327809	0.537997	-3.13719
PGPEP1	0.689639	1.39965	3.56182	0.032786	0.537997	-3.13735
FSIP1	0.905402	-2.6152	3.56099	0.0328069	0.537997	-3.13802
PORCN	0.450654	0.583147	3.55919	0.0328519	0.537997	-3.13945
AC011448.1	-4.38292	0.452182	-3.55862	0.0328664	0.537997	-3.13991
CACNA2D2	0.446798	-6.39656	3.55789	0.0328848	0.537997	-3.1405
PROZ	0.446798	-3.53855	3.55788	0.0328848	0.537997	-3.1405
AC109326.1	0.446798	-3.01191	3.55788	0.0328848	0.537997	-3.1405
AC008397.2	0.446798	-5.19018	3.55788	0.0328848	0.537997	-3.1405
PLXDC2	0.446798	-6.41577	3.55788	0.0328848	0.537997	-3.1405
AC107027.1	-1.57159	#NAME?	-4.05805	0.0447036	0.553627	-3.14077
AC015712.2	1.22855	-2.07313	3.55745	0.0328956	0.537997	-3.14084
C1QTNF6	0.405816	-0.0168019	3.55744	0.0328961	0.537997	-3.14086
RPL7AP60	-2.13859	-2.07	-3.55577	0.0329381	0.537997	-3.14219
ZNF674-AS1	0.593592	-0.933123	3.5538	0.0329878	0.537997	-3.14377
AC135782.3	1.89684	#NAME?	4.05105	0.0448629	0.553627	-3.1441
AC027607.1	1.89684	#NAME?	4.05105	0.0448629	0.553627	-3.1441
AC022400.5	0.913284	-2.31254	3.55174	0.0330399	0.537997	-3.14542
PTPRR	0.687681	-4.13365	3.55151	0.0330457	0.537997	-3.1456
SH3RF2	0.629647	-2.6815	3.55127	0.0330517	0.537997	-3.14579
ITGA11	0.39933	0.738999	3.55103	0.0330579	0.537997	-3.14599
AC110079.1	0.977108	0.447264	3.55014	0.0330803	0.537997	-3.14669
RPS20P14	-0.833692	5.31495	-3.54955	0.0330953	0.537997	-3.14717
GRB7	-1.31834	-4.24333	-3.54833	0.0331262	0.537997	-3.14815
ABCC2	-0.674058	-2.65898	-3.54806	0.0331331	0.537997	-3.14836
BX664615.2	-0.642208	#NAME?	-4.04138	0.045084	0.553627	-3.14871
ZRANB2-AS1	-0.642208	#NAME?	-4.04138	0.045084	0.553627	-3.14871
AC104794.5	-0.642208	#NAME?	-4.04138	0.045084	0.553627	-3.14871
AL139289.1	-0.642208	#NAME?	-4.04138	0.045084	0.553627	-3.14871
IL20RA	-0.642208	#NAME?	-4.04138	0.045084	0.553627	-3.14871
AC011479.2	2.11728	#NAME?	8.68858	0.0434188	0.553627	-3.14898
TRIML1	1.16919	#NAME?	4.04062	0.0451017	0.553627	-3.14908
ATG101	-0.391436	3.28656	-3.5469	0.0331626	0.537997	-3.14929
HECTD4	0.460283	0.640546	3.54448	0.0332243	0.537997	-3.15124
AC092368.3	0.593861	0.835166	3.54395	0.0332377	0.537997	-3.15166
GLB1L2	2.05771	-5.31587	3.54323	0.033256	0.537997	-3.15224
LRR1	-0.626951	1.2763	-3.54315	0.033258	0.537997	-3.1523
SLC34A3	2.08674	#NAME?	8.56328	0.0442201	0.553627	-3.15465
IGKV1OR-3	2.08674	#NAME?	8.56328	0.0442201	0.553627	-3.15465
ARHGAP31	0.38274	3.82483	3.53999	0.0333389	0.537997	-3.15484
ATF5	0.408837	2.53116	3.5379	0.0333925	0.537997	-3.15652
GTF2H5	-0.461388	1.45772	-3.53781	0.0333948	0.537997	-3.15659
RAB11FIP4	-0.738737	#NAME?	-4.0245	0.0454743	0.553627	-3.15681
KRT18P51	-0.738737	#NAME?	-4.0245	0.0454743	0.553627	-3.15681
ZBTB12	-0.738737	#NAME?	-4.0245	0.0454743	0.553627	-3.15681
FSIP2	-0.738737	#NAME?	-4.0245	0.0454743	0.553627	-3.15681
FBXW10	-2.07224	#NAME?	-8.50377	0.04461	0.553627	-3.15743
AC008040.1	-2.07224	#NAME?	-8.50377	0.04461	0.553627	-3.15743
AC103858.3	-2.07224	#NAME?	-8.50377	0.04461	0.553627	-3.15743
UPK1A	-2.07224	#NAME?	-8.50377	0.04461	0.553627	-3.15743
AL031716.1	-2.07224	#NAME?	-8.50377	0.04461	0.553627	-3.15743
AC008781.2	-2.07224	#NAME?	-8.50377	0.04461	0.553627	-3.15743
AC139256.1	-2.07224	#NAME?	-8.50377	0.04461	0.553627	-3.15743
SPEF1	-2.07224	#NAME?	-8.50377	0.04461	0.553627	-3.15743
IGF2-AS	-2.07224	#NAME?	-8.50377	0.04461	0.553627	-3.15743
MND1	-0.537004	0.0233322	-3.53442	0.0334818	0.537997	-3.15931
RBM7P1	-0.930932	-0.715836	-3.53355	0.0335042	0.537997	-3.16002
RPL7AP31	-1.50319	0.412564	-3.5321	0.0335417	0.537997	-3.16119
ENPP2	0.489222	-1.13219	3.53106	0.0335684	0.537997	-3.16202
TBX18	0.380131	-0.740482	3.53103	0.0335691	0.537997	-3.16204
TNN	-2.042	#NAME?	-8.37969	0.0454427	0.553627	-3.16337
LINC02831	-2.042	#NAME?	-8.37969	0.0454427	0.553627	-3.16337
DISP3	-2.042	#NAME?	-8.37969	0.0454427	0.553627	-3.16337
AC025678.3	-2.042	#NAME?	-8.37969	0.0454427	0.553627	-3.16337
RUBCNL	-2.042	#NAME?	-8.37969	0.0454427	0.553627	-3.16337
SEC22B3P	-2.042	#NAME?	-8.37969	0.0454427	0.553627	-3.16337
AC135050.3	-2.042	#NAME?	-8.37969	0.0454427	0.553627	-3.16337
OSTCP5	-2.042	#NAME?	-8.37969	0.0454427	0.553627	-3.16337
AC093567.1	-2.042	#NAME?	-8.37969	0.0454427	0.553627	-3.16337
AC012442.1	-2.042	#NAME?	-8.37969	0.0454427	0.553627	-3.16337
AL353678.1	-2.042	#NAME?	-8.37969	0.0454427	0.553627	-3.16337
RASGRF2-AS1	-2.042	#NAME?	-8.37969	0.0454427	0.553627	-3.16337
NDUFA6-DT	-2.04182	#NAME?	-8.37893	0.0454479	0.553627	-3.16341
ADAM28	0.687689	-4.35035	3.52927	0.0336147	0.537997	-3.16346
DNAH8	-1.41463	-5.35889	-3.52874	0.0336283	0.537997	-3.16389
FO393411.1	-0.400856	4.10912	-3.52806	0.0336459	0.537997	-3.16443
MANF	-0.413191	4.66901	-3.52662	0.0336834	0.537997	-3.1656
VNN1	-0.925409	#NAME?	-4.00588	0.0459098	0.553627	-3.16578
CTXN1	-0.490674	4.74655	-3.52432	0.0337429	0.537997	-3.16745
SRRM2	0.535017	3.62495	3.52431	0.0337431	0.537997	-3.16745
GNAQP1	-1.43108	-2.85011	-3.52426	0.0337445	0.537997	-3.1675
CEACAM21	0.643674	-0.517425	3.52301	0.0337769	0.537997	-3.1685
LRRC4	0.606924	-2.14202	3.52213	0.0338	0.537997	-3.16922
PPP1R32	0.924417	-1.15265	3.52094	0.0338309	0.537997	-3.17017
REN	-0.634858	#NAME?	-3.99435	0.0461827	0.553627	-3.17137
CCDC13	-0.634858	#NAME?	-3.99435	0.0461827	0.553627	-3.17137
GABPB1-IT1	-0.392015	0.24192	-3.51938	0.0338716	0.537997	-3.17143
HAS1	-0.429313	2.40929	-3.51853	0.0338939	0.537997	-3.17212
ATF7	0.472298	1.82349	3.51693	0.0339357	0.537997	-3.17341
DNAJC16	-0.78042	0.456989	-3.51586	0.0339637	0.537997	-3.17428
GALK1	-0.493617	2.52581	-3.51451	0.0339991	0.537997	-3.17537
AC073130.2	-0.542889	0.502028	-3.5143	0.0340045	0.537997	-3.17553
PPA2	-0.491805	2.31448	-3.5131	0.034036	0.537997	-3.17651
IPO7P2	-0.848655	-0.551277	-3.51261	0.0340488	0.537997	-3.1769
MIA	1.73362	#NAME?	3.98283	0.0464574	0.553627	-3.17697
H2BE1	-1.592	-1.56517	-3.51193	0.0340668	0.537997	-3.17745
NPIPB9	-1.592	-3.76219	-3.51193	0.0340668	0.537997	-3.17745
AL359881.1	-2.30503	#NAME?	-3.98163	0.0464862	0.553627	-3.17756
MAST3	0.4149	0.712024	3.51026	0.0341107	0.537997	-3.1788
AC107464.2	-1.54201	-1.26063	-3.50911	0.034141	0.537997	-3.17973
CU633906.2	-1.54201	-4.2078	-3.50911	0.0341411	0.537997	-3.17973
TNS1	0.401622	1.46712	3.50783	0.0341747	0.537997	-3.18077
H4-16	1.95873	#NAME?	8.03797	0.047885	0.554064	-3.18097
HMGB3P10	1.95873	#NAME?	8.03797	0.047885	0.554064	-3.18097
MIR378D2HG	1.95873	#NAME?	8.03797	0.047885	0.554064	-3.18097
AC107021.1	-1.63841	-3.50677	-3.50607	0.0342213	0.537997	-3.18219
SHLD2P3	-0.960302	-1.47766	-3.50577	0.0342291	0.537997	-3.18243
ABHD2	0.378498	2.43187	3.50502	0.034249	0.537997	-3.18304
AC000120.3	-1.94845	#NAME?	-7.99578	0.0482027	0.554064	-3.18328
NT5C	-0.596064	0.695878	-3.50445	0.0342642	0.537997	-3.18351
EML1	0.577057	1.4819	3.50413	0.0342727	0.537997	-3.18377
CUTA	-0.435686	2.60976	-3.50349	0.0342897	0.537997	-3.18429
ZNF346	0.655117	0.224669	3.50302	0.034302	0.537997	-3.18466
DUS4L	-0.781673	-1.15982	-3.5015	0.0343424	0.537997	-3.1859
HNRNPA3P3	0.557775	-1.73984	3.50065	0.0343649	0.537997	-3.18658
AC069503.2	0.557775	-2.50843	3.50065	0.0343649	0.537997	-3.18658
GGNBP1	1.92813	#NAME?	7.91237	0.048842	0.554064	-3.18793
AC091132.2	1.92813	#NAME?	7.91237	0.048842	0.554064	-3.18793
Z73429.1	1.92813	#NAME?	7.91237	0.048842	0.554064	-3.18793
TEX12	1.92813	#NAME?	7.91237	0.048842	0.554064	-3.18793
EGF	1.92813	#NAME?	7.91237	0.048842	0.554064	-3.18793
AC132192.1	1.92813	#NAME?	7.91237	0.048842	0.554064	-3.18793
ZNF585A	0.684337	-1.46238	3.49621	0.0344833	0.537997	-3.19019
HOXC11	-0.956985	-4.31438	-3.49237	0.034586	0.537997	-3.1933
PON3	-0.956985	-4.4422	-3.49237	0.034586	0.537997	-3.1933
PCNX2	0.502266	-1.39157	3.4921	0.0345931	0.537997	-3.19352
AC022916.1	-1.07159	#NAME?	-3.9482	0.0472972	0.554064	-3.19395
OSGIN1	-0.471011	-0.342895	-3.49143	0.0346112	0.537997	-3.19407
SLIRP	-0.74211	2.41195	-3.49051	0.0346357	0.537997	-3.19481
PTPN14	0.478942	2.43881	3.48955	0.0346617	0.537997	-3.1956
FP565260.3	0.811943	1.61111	3.48943	0.0346647	0.537997	-3.19569
ENTPD1	0.606026	1.48266	3.48898	0.0346768	0.537997	-3.19606
DNAJB11	-0.483015	3.62242	-3.4871	0.0347274	0.537997	-3.19758
DOK3	0.495744	1.20142	3.48645	0.0347449	0.537997	-3.19811
SNHG8	-0.475859	0.473598	-3.48618	0.0347523	0.537997	-3.19834
ELF2	0.417656	0.347709	3.48605	0.0347559	0.537997	-3.19844
HSP90AB3P	-0.631095	1.81312	-3.48452	0.034797	0.538141	-3.19968
CLPTM1	-0.444867	3.28463	-3.48401	0.0348108	0.538141	-3.2001
AC012409.3	1.13871	#NAME?	3.93527	0.0476163	0.554064	-3.20034
AC087854.1	0.526172	-3.00555	3.4827	0.0348462	0.538335	-3.20117
SSTR5	-2.22354	-2.51356	-3.48146	0.0348799	0.538503	-3.20218
ZNF225	-0.457089	-0.952087	-3.47634	0.0350188	0.538548	-3.20635
AC010530.1	-1.8492	#NAME?	-7.58849	0.0514731	0.554064	-3.20722
HNRNPCP2	-0.477195	6.04235	-3.47504	0.0350541	0.538548	-3.20741
LINC00997	0.684633	-1.0176	3.47211	0.0351341	0.538548	-3.2098
NAV1	0.409942	2.44965	3.47167	0.0351461	0.538548	-3.21016
TNRC6B	0.397971	-0.380783	3.47118	0.0351595	0.538548	-3.21056
IQCH	0.861623	-3.54583	3.47047	0.0351789	0.538548	-3.21114
STYX	0.400249	2.35479	3.47027	0.0351845	0.538548	-3.21131
DBF4P1	-0.480622	-0.747824	-3.4701	0.035189	0.538548	-3.21144
AL122020.1	-0.480622	0.295522	-3.4701	0.035189	0.538548	-3.21144
AC005776.2	1.83274	#NAME?	7.52096	0.0520536	0.554064	-3.21151
AC005046.1	1.06512	1.28077	3.46985	0.035196	0.538548	-3.21165
UBE2J2	-0.377162	1.93622	-3.4696	0.0352026	0.538548	-3.21185
AC041040.1	-0.80508	-2.78302	-3.46779	0.0352523	0.538771	-3.21333
POLR2L	-0.611633	6.08825	-3.46676	0.0352807	0.538771	-3.21417
SCX	-0.441635	1.72929	-3.46657	0.0352858	0.538771	-3.21432
FENDRR	-1.82015	#NAME?	-7.46926	0.0525058	0.554064	-3.21485
AC022819.1	-1.82015	#NAME?	-7.46926	0.0525058	0.554064	-3.21485
AC068860.1	-1.82015	#NAME?	-7.46926	0.0525058	0.554064	-3.21485
AC009242.1	-1.82015	#NAME?	-7.46926	0.0525058	0.554064	-3.21485
SLC44A4	-1.82015	#NAME?	-7.46926	0.0525058	0.554064	-3.21485
LINC02883	-1.82015	#NAME?	-7.46926	0.0525058	0.554064	-3.21485
AC080013.4	-1.82015	#NAME?	-7.46926	0.0525058	0.554064	-3.21485
AC010487.1	-1.82015	#NAME?	-7.46926	0.0525058	0.554064	-3.21485
KRTCAP2P1	-1.82015	#NAME?	-7.46926	0.0525058	0.554064	-3.21485
CCDC173	-1.82015	#NAME?	-7.46926	0.0525058	0.554064	-3.21485
AC079148.3	-1.82015	#NAME?	-7.46926	0.0525058	0.554064	-3.21485
Z97200.1	-1.82015	#NAME?	-7.46926	0.0525058	0.554064	-3.21485
ACSM4	-1.82015	#NAME?	-7.46926	0.0525058	0.554064	-3.21485
RAET1K	-1.82015	#NAME?	-7.46926	0.0525058	0.554064	-3.21485
LINC02352	-1.82015	#NAME?	-7.46926	0.0525058	0.554064	-3.21485
PTX4	-1.82015	#NAME?	-7.46926	0.0525058	0.554064	-3.21485
LINC02631	-1.82015	#NAME?	-7.46926	0.0525058	0.554064	-3.21485
LILRB1	-1.82015	#NAME?	-7.46926	0.0525058	0.554064	-3.21485
AC068338.3	-1.5123	#NAME?	-3.90495	0.0483762	0.554064	-3.21542
CYP4X1	-1.5123	#NAME?	-3.90495	0.0483762	0.554064	-3.21542
MAST2	0.391934	1.9287	3.46365	0.0353661	0.53927	-3.21671
HNRNPA1P59	1.29878	-1.47564	3.46227	0.0354043	0.53927	-3.21785
ZNRF2P1	-0.42819	0.789449	-3.46016	0.0354625	0.53927	-3.21957
HERC2P7	1.01329	-0.970495	3.45896	0.0354957	0.53927	-3.22055
KIAA0513	0.406068	-2.72294	3.45809	0.0355196	0.53927	-3.22126
AC007613.1	1.79542	#NAME?	7.3678	0.053414	0.554064	-3.22159
C11orf42	1.79542	#NAME?	7.3678	0.053414	0.554064	-3.22159
ATP5MGP3	1.79542	#NAME?	7.3678	0.053414	0.554064	-3.22159
AC091849.1	1.79542	#NAME?	7.3678	0.053414	0.554064	-3.22159
KCTD5P1	1.79542	#NAME?	7.3678	0.053414	0.554064	-3.22159
ZNF101P2	1.79542	#NAME?	7.3678	0.053414	0.554064	-3.22159
AL360178.1	1.79542	#NAME?	7.3678	0.053414	0.554064	-3.22159
AC041005.1	1.79542	#NAME?	7.3678	0.053414	0.554064	-3.22159
RPL27	0.401151	6.84809	3.45757	0.0355341	0.53927	-3.22169
ERAL1	-0.420852	2.36113	-3.45725	0.0355431	0.53927	-3.22195
EDA2R	0.589708	1.09488	3.45661	0.0355609	0.53927	-3.22248
U91328.1	0.604314	-4.6631	3.45627	0.0355702	0.53927	-3.22275
PCYT2	0.442351	0.591203	3.45624	0.0355709	0.53927	-3.22278
GPX1	-0.378015	4.79667	-3.45591	0.0355802	0.53927	-3.22305
ANOS1	-1.78991	#NAME?	-7.34518	0.0536202	0.554064	-3.22312
AL118508.1	-1.78991	#NAME?	-7.34518	0.0536202	0.554064	-3.22312
AC124283.5	-1.78991	#NAME?	-7.34518	0.0536202	0.554064	-3.22312
GAPDHP42	-1.78991	#NAME?	-7.34518	0.0536202	0.554064	-3.22312
OLR1	-1.78991	#NAME?	-7.34518	0.0536202	0.554064	-3.22312
BEGAIN	-1.78991	#NAME?	-7.34518	0.0536202	0.554064	-3.22312
AC002519.2	-1.78991	#NAME?	-7.34518	0.0536202	0.554064	-3.22312
LINC00637	-1.78991	#NAME?	-7.34518	0.0536202	0.554064	-3.22312
AC103702.2	-1.78991	#NAME?	-7.34518	0.0536202	0.554064	-3.22312
AC010624.5	-1.78991	#NAME?	-7.34518	0.0536202	0.554064	-3.22312
AC090948.4	-1.78991	#NAME?	-7.34518	0.0536202	0.554064	-3.22312
AL031123.2	-1.78991	#NAME?	-7.34518	0.0536202	0.554064	-3.22312
AC093388.1	-1.78991	#NAME?	-7.34518	0.0536202	0.554064	-3.22312
RN7SL23P	-1.78991	#NAME?	-7.34518	0.0536202	0.554064	-3.22312
RN7SL75P	-1.78991	#NAME?	-7.34518	0.0536202	0.554064	-3.22312
AL845321.1	-1.78991	#NAME?	-7.34518	0.0536202	0.554064	-3.22312
ITIH5	-1.78991	#NAME?	-7.34518	0.0536202	0.554064	-3.22312
LNC-LBCS	-1.78991	#NAME?	-7.34518	0.0536202	0.554064	-3.22312
HRAS	-0.402853	2.68611	-3.45314	0.0356571	0.53927	-3.22532
SAP130	0.413402	2.02316	3.45301	0.0356608	0.53927	-3.22543
HEBP1	-0.428613	3.75487	-3.45205	0.0356875	0.53927	-3.22621
TNFRSF14-AS1	-0.706221	-2.38086	-3.45073	0.0357242	0.53927	-3.22729
EEF1A1P19	-0.63082	0.572911	-3.44938	0.0357619	0.53927	-3.2284
AC008946.1	1.96192	#NAME?	3.87869	0.049048	0.554064	-3.22861
CCDC102A	-0.388639	2.92528	-3.44907	0.0357707	0.53927	-3.22866
C12orf73	-0.650012	-1.10907	-3.44853	0.0357857	0.53927	-3.2291
EIF4A1P2	-0.381633	2.27176	-3.44849	0.0357867	0.53927	-3.22913
ZSWIM6	0.422149	3.08952	3.44824	0.0357937	0.53927	-3.22934
KHDC1L	1.76614	#NAME?	7.24764	0.054526	0.554064	-3.22987
SP8	1.76614	#NAME?	7.24764	0.054526	0.554064	-3.22987
NUDC	-0.380065	5.22459	-3.44731	0.0358197	0.53927	-3.2301
NARF-AS1	1.76481	#NAME?	7.2422	0.0545773	0.554064	-3.23025
ZBED2	1.76481	#NAME?	7.2422	0.0545773	0.554064	-3.23025
AC022400.2	1.76481	#NAME?	7.2422	0.0545773	0.554064	-3.23025
AC005740.1	1.76481	#NAME?	7.2422	0.0545773	0.554064	-3.23025
AC008537.4	1.76481	#NAME?	7.2422	0.0545773	0.554064	-3.23025
AC024941.2	1.76481	#NAME?	7.2422	0.0545773	0.554064	-3.23025
AC137894.1	1.76481	#NAME?	7.2422	0.0545773	0.554064	-3.23025
AC012313.9	1.76481	#NAME?	7.2422	0.0545773	0.554064	-3.23025
AC138035.3	1.76481	#NAME?	7.2422	0.0545773	0.554064	-3.23025
PPP1R36	1.76481	#NAME?	7.2422	0.0545773	0.554064	-3.23025
TEKT5	1.76481	#NAME?	7.2422	0.0545773	0.554064	-3.23025
FOXC2-AS1	-1.0421	0.858448	-3.44565	0.0358665	0.53927	-3.23147
LDHB	-0.415657	6.8474	-3.44483	0.0358893	0.53927	-3.23214
HTATSF1P2	0.419335	0.125407	3.44481	0.03589	0.53927	-3.23216
BRD2	0.418903	-0.0851938	3.4448	0.0358903	0.53927	-3.23217
NDUFAF8	-0.677565	2.89138	-3.44121	0.035991	0.540408	-3.23511
PPP1R14A	-0.497586	1.80564	-3.43992	0.0360275	0.540408	-3.23618
ATXN1-AS1	1.09131	-1.16656	3.43891	0.0360561	0.540408	-3.23701
AC011495.1	-0.402318	8.69746	-3.43884	0.0360578	0.540408	-3.23706
B3GALT1	-0.7085	#NAME?	-3.85977	0.0495403	0.554064	-3.23818
AC104837.1	-0.7085	#NAME?	-3.85977	0.0495403	0.554064	-3.23818
AL512324.3	-0.7085	#NAME?	-3.85977	0.0495403	0.554064	-3.23818
SNORA15B-2	-0.7085	#NAME?	-3.85977	0.0495403	0.554064	-3.23818
AC026785.2	-0.7085	#NAME?	-3.85977	0.0495403	0.554064	-3.23818
TSPOAP1-AS1	-0.708499	#NAME?	-3.85977	0.0495403	0.554064	-3.23818
WDR17	1.1239	#NAME?	3.85896	0.0495613	0.554064	-3.23859
BX005266.2	1.73548	#NAME?	7.12182	0.0557352	0.554989	-3.23891
UQCR11	-0.687429	4.52745	-3.43577	0.0361447	0.541354	-3.23959
HNRNPRP1	-0.845898	-1.85685	-3.43499	0.0361668	0.541354	-3.24023
NR2C2	0.416461	2.20424	3.43404	0.0361936	0.541412	-3.24101
SRSF9	-0.385575	4.65897	-3.43169	0.0362603	0.542066	-3.24295
AL117336.1	-1.44569	-0.17129	-3.42821	0.0363595	0.543203	-3.24582
IL17RC	-0.405708	0.777582	-3.42703	0.0363931	0.543271	-3.24679
MFF	-0.402687	1.42763	-3.42224	0.0365303	0.544195	-3.25075
FAM72A	-0.72082	-1.70907	-3.42099	0.036566	0.544195	-3.25178
TMED2-DT	0.463697	-2.16824	3.42085	0.03657	0.544195	-3.25189
ST13P18	-0.581288	0.945766	-3.41978	0.0366008	0.544195	-3.25278
LRMDA	-0.613286	-0.788746	-3.41923	0.0366166	0.544195	-3.25323
AL157838.1	-0.667759	-3.16856	-3.41799	0.0366523	0.544195	-3.25426
FGD6	0.381598	1.22977	3.41233	0.0368158	0.544195	-3.25894
AC055811.2	1.36159	-3.91246	3.41192	0.0368275	0.544195	-3.25928
TAF9P3	1.36159	-0.17578	3.41192	0.0368275	0.544195	-3.25928
TRRAP	0.414824	2.00001	3.41114	0.0368501	0.544195	-3.25992
LRRC1	-0.434409	1.43923	-3.41113	0.0368506	0.544195	-3.25993
KIAA1217	0.473952	1.9705	3.41082	0.0368595	0.544195	-3.26019
CCPG1	-0.417468	1.59075	-3.41039	0.0368719	0.544195	-3.26054
PRDX5	-0.465242	6.28101	-3.40959	0.0368951	0.544195	-3.26121
ZNF681	0.490384	-1.21613	3.40805	0.03694	0.544195	-3.26249
ISM1	-1.65733	#NAME?	-6.8011	0.0590426	0.554989	-3.26381
AL121950.1	-1.65733	#NAME?	-6.8011	0.0590426	0.554989	-3.26381
AL365226.1	-1.65733	#NAME?	-6.8011	0.0590426	0.554989	-3.26381
UBE2CP2	-1.65733	#NAME?	-6.8011	0.0590426	0.554989	-3.26381
TMEM161BP1	-1.65733	#NAME?	-6.8011	0.0590426	0.554989	-3.26381
AC011503.1	-1.65733	#NAME?	-6.8011	0.0590426	0.554989	-3.26381
AL359885.1	-1.65733	#NAME?	-6.8011	0.0590426	0.554989	-3.26381
AC138207.3	-1.65733	#NAME?	-6.8011	0.0590426	0.554989	-3.26381
AL162311.2	-1.65733	#NAME?	-6.8011	0.0590426	0.554989	-3.26381
AP001029.3	-1.65733	#NAME?	-6.8011	0.0590426	0.554989	-3.26381
AC002550.1	-1.65733	#NAME?	-6.8011	0.0590426	0.554989	-3.26381
AF129075.2	-1.65733	#NAME?	-6.8011	0.0590426	0.554989	-3.26381
AL451007.1	-1.65733	#NAME?	-6.8011	0.0590426	0.554989	-3.26381
AC004923.4	-1.65733	#NAME?	-6.8011	0.0590426	0.554989	-3.26381
NTN5	-1.65733	#NAME?	-6.8011	0.0590426	0.554989	-3.26381
PHKA2-AS1	-1.65733	#NAME?	-6.8011	0.0590426	0.554989	-3.26381
AC084757.1	-1.65733	#NAME?	-6.8011	0.0590426	0.554989	-3.26381
AC010524.1	-1.65733	#NAME?	-6.8011	0.0590426	0.554989	-3.26381
AC068522.1	-1.65733	#NAME?	-6.8011	0.0590426	0.554989	-3.26381
PRPF38AP1	-1.65733	#NAME?	-6.8011	0.0590426	0.554989	-3.26381
AP001267.2	-1.65733	#NAME?	-6.8011	0.0590426	0.554989	-3.26381
MSX2	-1.65733	#NAME?	-6.8011	0.0590426	0.554989	-3.26381
LINC00578	-1.65733	#NAME?	-6.8011	0.0590426	0.554989	-3.26381
KCNJ5	-1.65708	#NAME?	-6.8001	0.0590536	0.554989	-3.26389
AC008610.1	-1.65708	#NAME?	-6.8001	0.0590536	0.554989	-3.26389
AL513303.1	-1.65708	#NAME?	-6.8001	0.0590536	0.554989	-3.26389
DCUN1D5	-0.406552	0.814022	-3.40611	0.0369965	0.544195	-3.26409
RPL9P3	-1.3146	0.387442	-3.40546	0.0370153	0.544195	-3.26463
HAUS7	-0.516063	-0.000496766	-3.40528	0.0370205	0.544195	-3.26478
ATF6B	0.406622	1.10028	3.40478	0.0370352	0.544195	-3.2652
AC011472.1	0.509324	0.868038	3.40339	0.0370756	0.544195	-3.26634
SYP	-0.930855	-4.21242	-3.40298	0.0370878	0.544195	-3.26669
BRD4	0.405734	2.57484	3.40194	0.0371182	0.544195	-3.26755
NDUFA8	-0.365712	6.03634	-3.39963	0.0371858	0.544195	-3.26947
AF235103.3	-1.3493	#NAME?	-3.7965	0.0512367	0.554064	-3.27063
TAS1R1	-1.52707	#NAME?	-3.79576	0.0512572	0.554064	-3.27101
ALG1L15P	-0.796136	0.797344	-3.39741	0.0372511	0.544212	-3.27131
GUCY2F	-1.62709	#NAME?	-6.67702	0.0604169	0.554989	-3.27422
RHOV	-1.62709	#NAME?	-6.67702	0.0604169	0.554989	-3.27422
AC023509.6	-1.62709	#NAME?	-6.67702	0.0604169	0.554989	-3.27422
VTI1BP1	-1.62709	#NAME?	-6.67702	0.0604169	0.554989	-3.27422
AC087627.1	-1.62709	#NAME?	-6.67702	0.0604169	0.554989	-3.27422
AP003072.5	-1.62709	#NAME?	-6.67702	0.0604169	0.554989	-3.27422
AL117340.1	-1.62709	#NAME?	-6.67702	0.0604169	0.554989	-3.27422
AC080129.2	-1.62709	#NAME?	-6.67702	0.0604169	0.554989	-3.27422
AL139123.1	-1.62709	#NAME?	-6.67702	0.0604169	0.554989	-3.27422
LYPLAL1-AS1	-1.62709	#NAME?	-6.67702	0.0604169	0.554989	-3.27422
AC048382.1	-1.62709	#NAME?	-6.67702	0.0604169	0.554989	-3.27422
KRT8P52	-1.62709	#NAME?	-6.67702	0.0604169	0.554989	-3.27422
ARSDP1	-1.62709	#NAME?	-6.67702	0.0604169	0.554989	-3.27422
Y_RNA	-1.62709	#NAME?	-6.67702	0.0604169	0.554989	-3.27422
AL355999.1	-1.62709	#NAME?	-6.67702	0.0604169	0.554989	-3.27422
AC131238.1	-1.62709	#NAME?	-6.67702	0.0604169	0.554989	-3.27422
SNORD91B	-1.62709	#NAME?	-6.67702	0.0604169	0.554989	-3.27422
AF196972.1	-1.62709	#NAME?	-6.67702	0.0604169	0.554989	-3.27422
AC005899.5	-1.62709	#NAME?	-6.67702	0.0604169	0.554989	-3.27422
AC073352.1	-1.62709	#NAME?	-6.67702	0.0604169	0.554989	-3.27422
Z93241.1	-1.62709	#NAME?	-6.67702	0.0604169	0.554989	-3.27422
LINC01711	-1.62709	#NAME?	-6.67702	0.0604169	0.554989	-3.27422
AL121929.2	-1.62684	#NAME?	-6.67601	0.0604283	0.554989	-3.27431
LINC02696	-1.62684	#NAME?	-6.67601	0.0604283	0.554989	-3.27431
AC015971.1	1.16897	-3.89533	3.39287	0.0373846	0.544212	-3.27508
P2RX7	0.928687	-0.496957	3.39239	0.0373989	0.544212	-3.27549
AC016065.1	-0.717677	-0.746142	-3.38827	0.0375206	0.544212	-3.27891
RICTOR	0.731057	0.993603	3.38548	0.0376035	0.544212	-3.28123
COL15A1	0.424896	-0.771925	3.38525	0.0376104	0.544212	-3.28143
AP000692.1	-0.846113	-1.50993	-3.38163	0.0377182	0.544212	-3.28444
BZW1P1	-0.846113	-2.56689	-3.38163	0.0377182	0.544212	-3.28444
SNORA13	-0.846113	0.653955	-3.38163	0.0377182	0.544212	-3.28444
AL137003.1	0.384054	-0.700264	3.38062	0.0377484	0.544212	-3.28528
CHST15	0.367227	3.81124	3.3798	0.037773	0.544212	-3.28597
MRFAP1L1	-0.403209	3.88579	-3.37674	0.0378646	0.544657	-3.28852
HSPB1P2	-1.48862	-0.269662	-3.37669	0.0378661	0.544657	-3.28857
ERMAP	0.58011	-0.762608	3.37584	0.0378916	0.544692	-3.28928
SEC31B	0.527261	-0.165394	3.37388	0.0379503	0.54499	-3.29091
LINC00324	0.685359	#NAME?	3.7569	0.0523399	0.554064	-3.29128
AC010889.1	0.973699	-1.01545	3.37278	0.0379836	0.54499	-3.29183
MIR217HG	0.798859	-0.58596	3.37213	0.0380029	0.54499	-3.29237
GTF2IP13	0.500056	-3.1267	3.3705	0.0380523	0.54499	-3.29374
PDE6D	-0.362941	2.40678	-3.36973	0.0380753	0.54499	-3.29438
FAM222B	0.448067	0.705111	3.36901	0.0380973	0.54499	-3.29498
RPL37A-DT	-1.7235	-4.17398	-3.3661	0.0381853	0.545718	-3.29742
H4C11	-1.38103	0.241737	-3.3658	0.0381944	0.545718	-3.29767
COL11A1	0.872821	-3.69458	3.36402	0.0382483	0.546157	-3.29916
AL513477.2	-1.55711	#NAME?	-6.38986	0.0638243	0.558734	-3.30017
HOXC4	-1.55711	#NAME?	-6.38986	0.0638243	0.558734	-3.30017
RPS20	-0.40582	4.3083	-3.36248	0.0382952	0.546437	-3.30045
TFDP1P2	-0.877337	-0.767223	-3.36017	0.0383655	0.546437	-3.30238
AUH	-0.461804	0.941497	-3.35845	0.038418	0.546437	-3.30382
PCDHB9	0.374363	-2.4083	3.35712	0.0384586	0.546437	-3.30494
AC005480.1	1.54382	#NAME?	6.3353	0.0645103	0.558734	-3.30542
SPP1	1.54382	#NAME?	6.3353	0.0645103	0.558734	-3.30542
TTC9B	1.54382	#NAME?	6.3353	0.0645103	0.558734	-3.30542
AC245052.4	1.54382	#NAME?	6.3353	0.0645103	0.558734	-3.30542
HEXD-IT1	1.54382	#NAME?	6.3353	0.0645103	0.558734	-3.30542
AL359541.1	1.54382	#NAME?	6.3353	0.0645103	0.558734	-3.30542
AP001625.2	1.54382	#NAME?	6.3353	0.0645103	0.558734	-3.30542
AL121906.2	1.54382	#NAME?	6.3353	0.0645103	0.558734	-3.30542
AL589935.2	1.54382	#NAME?	6.3353	0.0645103	0.558734	-3.30542
AC131097.3	1.54382	#NAME?	6.3353	0.0645103	0.558734	-3.30542
AC005837.4	1.54382	#NAME?	6.3353	0.0645103	0.558734	-3.30542
AC015922.1	1.54382	#NAME?	6.3353	0.0645103	0.558734	-3.30542
RN7SL650P	1.54382	#NAME?	6.3353	0.0645103	0.558734	-3.30542
AC000067.1	1.54382	#NAME?	6.3353	0.0645103	0.558734	-3.30542
PSPC1P1	1.54382	#NAME?	6.3353	0.0645103	0.558734	-3.30542
RN7SL775P	1.54382	#NAME?	6.3353	0.0645103	0.558734	-3.30542
AL139352.1	1.54382	#NAME?	6.3353	0.0645103	0.558734	-3.30542
LANCL1-AS1	1.54382	#NAME?	6.3353	0.0645103	0.558734	-3.30542
ZSWIM2	1.54382	#NAME?	6.3353	0.0645103	0.558734	-3.30542
KIF25	1.54382	#NAME?	6.3353	0.0645103	0.558734	-3.30542
AC097478.4	1.54382	#NAME?	6.3353	0.0645103	0.558734	-3.30542
AL159166.1	1.54382	#NAME?	6.3353	0.0645103	0.558734	-3.30542
PVRIG	1.54357	#NAME?	6.33429	0.0645231	0.558734	-3.30552
CD44-AS1	1.54357	#NAME?	6.33429	0.0645231	0.558734	-3.30552
C8G	1.54357	#NAME?	6.33429	0.0645231	0.558734	-3.30552
UPF3AP1	-0.967704	-0.0946401	-3.35624	0.0384854	0.546437	-3.30567
ISG15	-0.485425	6.33777	-3.35583	0.0384981	0.546437	-3.30602
PPP1R14B	-0.433844	6.10015	-3.35458	0.0385364	0.546437	-3.30707
AL121723.1	-0.817621	-0.73105	-3.35398	0.0385546	0.546437	-3.30757
CCDC8	-0.571747	0.217733	-3.35351	0.0385693	0.546437	-3.30797
AP002414.4	-0.410027	1.78861	-3.34908	0.0387053	0.547255	-3.31168
LANCL3	-0.601552	-3.25551	-3.3488	0.0387141	0.547255	-3.31192
C4orf19	0.654317	-5.15314	3.34854	0.0387219	0.547255	-3.31214
AC109454.2	0.654317	-1.5631	3.34854	0.0387219	0.547255	-3.31214
AWAT2	-1.52688	#NAME?	-6.26577	0.0654036	0.558734	-3.31226
AL645608.5	-1.52688	#NAME?	-6.26577	0.0654036	0.558734	-3.31226
ADH5P5	-1.52688	#NAME?	-6.26577	0.0654036	0.558734	-3.31226
AC020658.4	-1.52688	#NAME?	-6.26577	0.0654036	0.558734	-3.31226
FCRLA	0.404116	-1.19027	3.34785	0.0387431	0.547255	-3.31271
H2BC11	0.70408	#NAME?	3.71391	0.0535753	0.554064	-3.31401
AK6	0.591384	-2.88496	3.34445	0.0388484	0.548161	-3.31558
AC004877.1	3.34476	#NAME?	3.71075	0.0536677	0.554064	-3.3157
PROX1	0.939672	-5.12054	3.34259	0.0389059	0.548161	-3.31714
AC087633.2	-0.751843	-0.806713	-3.34204	0.038923	0.548161	-3.3176
IFITM3P1	-1.43108	-1.37948	-3.34202	0.0389235	0.548161	-3.31762
OGFR-AS1	-1.43108	-2.17447	-3.34202	0.0389235	0.548161	-3.31762
INAVA	1.51309	#NAME?	6.2092	0.0661468	0.558734	-3.31795
AC004264.1	1.51309	#NAME?	6.2092	0.0661468	0.558734	-3.31795
AP000560.1	1.51309	#NAME?	6.2092	0.0661468	0.558734	-3.31795
AC243965.2	1.51309	#NAME?	6.2092	0.0661468	0.558734	-3.31795
AL157871.6	1.51309	#NAME?	6.2092	0.0661468	0.558734	-3.31795
AC068724.4	1.51309	#NAME?	6.2092	0.0661468	0.558734	-3.31795
CCL16	1.51309	#NAME?	6.2092	0.0661468	0.558734	-3.31795
RGS17P1	1.51309	#NAME?	6.2092	0.0661468	0.558734	-3.31795
ZNF705A	1.51309	#NAME?	6.2092	0.0661468	0.558734	-3.31795
HS3ST5	1.51309	#NAME?	6.2092	0.0661468	0.558734	-3.31795
AC133540.1	1.51309	#NAME?	6.2092	0.0661468	0.558734	-3.31795
CYP2B7P	1.51309	#NAME?	6.2092	0.0661468	0.558734	-3.31795
AC005618.4	1.51309	#NAME?	6.2092	0.0661468	0.558734	-3.31795
DRC7	1.51309	#NAME?	6.2092	0.0661468	0.558734	-3.31795
ARPP21	1.51309	#NAME?	6.2092	0.0661468	0.558734	-3.31795
AL591845.1	1.51309	#NAME?	6.2092	0.0661468	0.558734	-3.31795
LINC00705	0.584019	-1.44487	3.34113	0.0389513	0.548225	-3.31837
AC008080.1	1.73353	#NAME?	3.70227	0.0539169	0.554064	-3.32023
AP005018.2	-0.376273	2.70833	-3.33871	0.0390266	0.548957	-3.32041
FBXL15	-0.41585	2.00364	-3.33771	0.0390578	0.549068	-3.32125
ANKFY1	0.383982	1.74012	3.33668	0.0390899	0.549134	-3.32212
CSF3	-0.450137	3.79304	-3.33574	0.039119	0.549134	-3.32291
BCAP31	-0.526601	3.79975	-3.33509	0.0391393	0.549134	-3.32345
DKFZP434A062	-2.22356	-5.3489	-3.33334	0.0391943	0.549134	-3.32494
AC136616.1	2.31518	-3.75545	3.32976	0.0393065	0.549134	-3.32795
SMC3P1	-0.637489	2.40451	-3.3271	0.0393902	0.549134	-3.3302
CROCC	-0.440541	1.73059	-3.32382	0.0394936	0.549134	-3.33297
SPATA12	0.937493	-2.91065	3.32201	0.0395508	0.549134	-3.3345
ADGRG4	0.937493	-5.22743	3.32201	0.0395508	0.549134	-3.3345
ACSL4	-0.445894	1.83398	-3.32169	0.039561	0.549134	-3.33477
LRRC27	-0.413187	-0.995131	-3.32033	0.0396041	0.549134	-3.33592
AC107081.3	-0.936864	-1.10558	-3.31955	0.0396287	0.549134	-3.33658
RPL7AP6	-0.736659	9.34265	-3.31888	0.0396498	0.549134	-3.33714
AC011978.2	-0.477422	-1.52574	-3.31811	0.0396745	0.549134	-3.3378
ANKRD13C	-0.361822	1.60308	-3.31578	0.0397487	0.549134	-3.33977
MTRNR2L12	-1.0757	2.92065	-3.31541	0.0397603	0.549134	-3.34008
COL25A1	0.941045	#NAME?	3.66508	0.0550282	0.554989	-3.34023
ZNF609	0.404019	2.74645	3.31511	0.0397698	0.549134	-3.34033
SLX1A	0.752177	1.48728	3.31337	0.0398253	0.549134	-3.34181
MT3	-1.45758	#NAME?	-5.9814	0.069296	0.564302	-3.34215
NOXO1	-1.45637	#NAME?	-5.97643	0.0693677	0.564496	-3.34271
ACOT2	0.362415	0.663941	3.31127	0.0398924	0.549134	-3.34359
SNHG14	0.406899	-2.44953	3.31001	0.0399327	0.549134	-3.34465
NCKIPSD	0.367433	1.08007	3.30923	0.0399578	0.549134	-3.34532
PFDN2	-0.48043	5.57987	-3.30882	0.0399709	0.549134	-3.34566
DND1P1	-0.582613	-0.303848	-3.30833	0.0399868	0.549134	-3.34608
TMEM104	0.394726	1.19519	3.30819	0.0399912	0.549134	-3.3462
ENTPD5	0.378922	1.08575	3.30701	0.0400292	0.549134	-3.3472
EVA1B	-0.365539	6.08983	-3.30608	0.0400591	0.549134	-3.34799
RPL7AP66	-0.537562	4.7446	-3.3051	0.0400907	0.549134	-3.34883
BRWD3	0.391999	0.644524	3.30505	0.040092	0.549134	-3.34886
ADAMTSL1	0.471733	1.28667	3.30485	0.0400985	0.549134	-3.34903
ZNF428	-0.465534	4.1909	-3.30382	0.0401316	0.549134	-3.34991
TSPAN10	-0.848958	-1.16395	-3.30267	0.0401689	0.549134	-3.35089
GRPEL1	-0.355077	2.98705	-3.30192	0.0401929	0.549134	-3.35152
AC026403.1	-0.37298	7.86336	-3.29893	0.0402897	0.549134	-3.35406
FN1	0.378193	7.93283	3.29891	0.0402903	0.549134	-3.35408
CACYBP	-0.387661	2.43336	-3.29885	0.0402922	0.549134	-3.35413
IFT20	-0.434869	1.17866	-3.29883	0.0402928	0.549134	-3.35414
BICD1	0.691273	-0.0950032	3.29875	0.0402955	0.549134	-3.35421
YEATS4	-0.383278	1.92763	-3.29806	0.0403179	0.549134	-3.3548
DAD1	0.377492	5.81876	3.29712	0.0403482	0.549134	-3.3556
NUDT9	-0.493424	1.97929	-3.29699	0.0403526	0.549134	-3.35571
MT1A	-0.740612	2.41798	-3.29521	0.0404103	0.549134	-3.35722
NDUFC1	-0.365025	2.7996	-3.29434	0.0404386	0.549134	-3.35796
SIX1	-0.642503	-0.770911	-3.28813	0.0406414	0.549801	-3.36325
C15orf48	-0.770992	-0.275112	-3.28692	0.0406811	0.549801	-3.36429
KIAA0895	-0.392729	-2.71807	-3.2849	0.0407473	0.549801	-3.36601
AC112229.4	-1.1498	1.02032	-3.28476	0.0407518	0.549801	-3.36612
KIAA1671	0.401082	0.993016	3.28453	0.0407596	0.549801	-3.36633
AC136475.3	-1.40511	#NAME?	-5.76609	0.0725246	0.570453	-3.36704
PSPHP1	-0.393415	2.33037	-3.28344	0.0407953	0.549801	-3.36725
IFNAR2	0.816764	0.665672	3.28332	0.0407991	0.549801	-3.36735
CYTH3	0.396283	2.37568	3.28047	0.0408932	0.549801	-3.36979
TTC28	0.465347	1.86826	3.28029	0.0408992	0.549801	-3.36994
ATP5MC3	-0.373677	4.01696	-3.28028	0.0408993	0.549801	-3.36995
ZNF775	-0.709815	1.80613	-3.2801	0.0409055	0.549801	-3.37011
AC098614.2	-0.494366	3.75957	-3.27726	0.0409991	0.549801	-3.37253
AC036108.2	-1.3941	#NAME?	-5.72089	0.0732363	0.570453	-3.37253
HMGN1P37	-1.3941	#NAME?	-5.72089	0.0732363	0.570453	-3.37253
PTGDR	-1.00708	-4.23715	-3.2768	0.0410145	0.549801	-3.37292
IDNK	-0.443326	-1.2916	-3.27571	0.0410507	0.549801	-3.37386
AC087741.1	0.64401	-0.733775	3.27559	0.0410545	0.549801	-3.37395
PDIA6	-0.358419	7.26271	-3.27417	0.0411014	0.549801	-3.37516
AP005136.4	-0.910534	-1.98118	-3.27363	0.0411194	0.549801	-3.37562
[truncated: 21,576 more rows]

## Sheet: DEGs between LIPUS+AGE and AGE
	logFC	AveExpr	t	P.Value	adj.P.Val	B
SNORD118	4.00509	1.05675	26.6133	4.03094e-05	0.512	0.0421122
JUN	-3.52057	3.695	-25.4861	4.67809e-05	0.512	0.0285202
SNORA68	3.37133	0.750679	22.3053	7.39774e-05	0.512	-0.0207648
RNU5B-1	4.11784	2.61371	21.096	8.95839e-05	0.512	-0.0451324
SNORD13	2.89759	0.868647	19.0464	0.000127206	0.512	-0.0965073
BIVM-ERCC5	5.51331	-1.47762	18.9523	0.000129384	0.512	-0.0992356
SNORA73A	5.93673	1.90216	17.0725	0.000185035	0.512	-0.162448
C5AR1	-2.04461	-3.37453	-15.3786	0.000264458	0.512	-0.237616
SLC9A3	5.12005	-2.93614	14.9477	0.000291395	0.512	-0.260342
AC008764.1	3.93194	-1.44694	14.8923	0.000295113	0.512	-0.263389
STRA6	2.20141	-6.48561	14.5609	0.000318653	0.512	-0.282227
AC011462.1	2.14911	-0.65483	14.3985	0.000331075	0.512	-0.291867
AC097381.1	-2.12066	-3.95726	-14.0286	0.000361769	0.512	-0.314881
COL9A2	-2.12066	-5.36532	-14.0286	0.000361769	0.512	-0.314881
AC011447.6	-1.95974	-4.04161	-13.9271	0.000370829	0.512	-0.321469
AC026356.2	-1.95974	-3.509	-13.9271	0.000370829	0.512	-0.321469
AC007566.1	2.10913	-3.82521	13.4705	0.00041539	0.512	-0.352661
DGKH	-1.96839	0.195063	-13.4512	0.000417413	0.512	-0.354032
AC048380.2	-2.32084	-3.31066	-12.9382	0.000476413	0.512	-0.392513
WTAPP1	4.23016	-2.55638	12.8598	0.000486355	0.512	-0.39873
ZRSR2P1	1.67629	-0.0408939	12.7603	0.000499349	0.512	-0.40675
MPZL1	-1.53436	2.4369	-12.0389	0.000608355	0.512	-0.469808
NOX5	-1.79877	-7.12022	-11.8982	0.00063307	0.512	-0.483184
AC009977.1	-1.79877	-1.93373	-11.8982	0.00063307	0.512	-0.483184
AL954705.1	-1.79877	-1.90561	-11.8982	0.00063307	0.512	-0.483184
SNORA77B	-1.79877	0.255306	-11.8982	0.00063307	0.512	-0.483184
AC092032.2	1.78637	-1.8035	11.8215	0.000647098	0.512	-0.490641
AL023803.2	1.78637	-2.30393	11.8215	0.000647098	0.512	-0.490641
CU639417.3	1.78637	-0.680007	11.8215	0.000647098	0.512	-0.490641
AL135744.1	1.78637	-2.28344	11.8215	0.000647098	0.512	-0.490641
AP005264.6	1.78637	-4.68044	11.8215	0.000647098	0.512	-0.490641
AC007610.4	-1.49487	-2.98411	-11.2865	0.000756852	0.530703	-0.545987
AC092821.1	-1.49487	-5.58371	-11.2865	0.000756852	0.530703	-0.545987
ASNSD1	1.47273	3.14987	11.1517	0.000788216	0.530703	-0.560924
UTP14C	1.80858	1.84389	10.9125	0.000848113	0.530703	-0.588496
AL512310.6	2.36234	-2.89698	10.8043	0.000877108	0.530703	-0.601426
MAGEL2	1.99371	-4.95933	10.6599	0.000917819	0.530703	-0.619153
TRGV3	1.44399	0.227104	10.6372	0.000924453	0.530703	-0.621997
HMGN1P1	-2.09125	-0.832342	-10.5126	0.000961899	0.530703	-0.63782
LRATD2	-1.30125	1.56413	-10.338	0.0010177	0.530703	-0.660717
AC026979.4	-1.59114	-2.88506	-10.2803	0.00103706	0.530703	-0.668483
AC135178.1	-1.59131	0.0193289	-10.1662	0.00107675	0.530703	-0.684126
AL136984.1	-1.5911	-2.7692	-10.164	0.00107753	0.530703	-0.684431
MAPK6P4	-1.53563	-2.39026	-10.1567	0.00108011	0.530703	-0.685436
DNAJC8	-1.41562	2.94429	-9.92987	0.00116532	0.530703	-0.717796
CHST8	1.89755	-4.80437	9.88238	0.00118423	0.530703	-0.724779
AC007878.1	-1.38742	-0.945728	-9.85871	0.00119381	0.530703	-0.728287
CLUHP3	-1.32036	-1.9385	-9.84674	0.00119869	0.530703	-0.730069
MIR29B2CHG	-1.22192	-2.79166	-9.71443	0.00125437	0.530703	-0.750079
ANKRD10-IT1	2.60121	0.1809	9.71265	0.00125514	0.530703	-0.750352
ZNF737	1.56802	-1.58093	9.30482	0.00144915	0.530703	-0.815968
AL122125.1	-1.25218	-1.28102	-9.30258	0.00145031	0.530703	-0.816345
RNVU1-31	2.64604	3.70027	9.17457	0.00151911	0.530703	-0.83825
SCNN1A	-1.38367	-5.89954	-9.15384	0.00153064	0.530703	-0.841858
AL049779.4	-1.3838	-4.59604	-9.15192	0.00153172	0.530703	-0.842194
MIR4722	-1.3838	1.10671	-9.15192	0.00153172	0.530703	-0.842194
SNORA15	-1.3838	-0.0416808	-9.15192	0.00153172	0.530703	-0.842194
AC022795.1	-1.3838	-1.89329	-9.15192	0.00153172	0.530703	-0.842194
SEMA3F-AS1	-1.3838	-4.68337	-9.15192	0.00153172	0.530703	-0.842194
UNC5D	-1.3838	-7.56589	-9.15192	0.00153172	0.530703	-0.842194
ADSS1	2.43089	-4.19296	8.93607	0.00165883	0.530703	-0.880839
ZNF583	1.70816	-1.40208	8.86598	0.00170299	0.530703	-0.893813
AL390719.1	-1.30987	-3.02407	-8.75517	0.00177592	0.530703	-0.914767
SOCS7	1.18466	-2.07284	8.63664	0.00185842	0.530703	-0.937799
SNORD22	2.86232	0.574174	8.61767	0.00187208	0.530703	-0.941547
VTRNA1-1	2.60516	0.793519	8.57739	0.00190151	0.530703	-0.94956
PDP2	-1.56664	-0.407682	-8.53942	0.00192978	0.530703	-0.957183
SNORA65	1.31238	1.54684	8.4813	0.00197411	0.530703	-0.968988
AC007362.1	-1.67608	-4.20795	-8.42595	0.00201755	0.530703	-0.980384
RNY1	1.61221	5.73381	8.34216	0.00208567	0.530703	-0.99793
SAMD5	1.84384	-3.87909	8.33929	0.00208806	0.530703	-0.998537
GRID1	-1.9597	-5.63306	-8.28877	0.00213061	0.530703	-1.00929
AC008555.2	-1.9597	-6.62974	-8.28877	0.00213061	0.530703	-1.00929
B3GNT5	1.04509	1.91584	8.28876	0.00213062	0.530703	-1.0093
HLA-F-AS1	1.51987	-3.80982	8.22014	0.00219021	0.530703	-1.02412
HMGN2P46	1.99407	-5.29815	8.10217	0.00229772	0.530703	-1.0502
AC152010.1	1.99407	-5.47583	8.10217	0.00229772	0.530703	-1.0502
AC051619.7	1.99407	-1.14946	8.10217	0.00229772	0.530703	-1.0502
ZFYVE9P1	1.99407	-3.63421	8.10217	0.00229772	0.530703	-1.0502
AL035461.3	-1.77974	0.73779	-8.05772	0.00233998	0.530703	-1.06022
ATP2B4	-1.30608	2.40889	-8.03738	0.00235965	0.530703	-1.06484
AF111167.2	-1.21363	-3.67201	-8.02773	0.00236906	0.530703	-1.06704
AC093677.1	1.0543	0.557078	7.96143	0.00243499	0.530703	-1.08231
ABCA12	1.20141	-6.57749	7.95042	0.00244615	0.530703	-1.08487
FLJ46284	1.20141	-6.30932	7.95042	0.00244615	0.530703	-1.08487
AL157392.5	1.20141	-4.47745	7.95042	0.00244615	0.530703	-1.08487
TMEM225B	1.20141	-4.30137	7.95042	0.00244615	0.530703	-1.08487
FAM85B	1.20141	-2.90836	7.95042	0.00244615	0.530703	-1.08487
E2F6P2	1.20141	-2.8259	7.95042	0.00244615	0.530703	-1.08487
AC009163.4	1.20141	-3.01371	7.95042	0.00244615	0.530703	-1.08487
H3P36	1.20141	-1.93364	7.95042	0.00244615	0.530703	-1.08487
IFITM9P	1.20141	-1.90836	7.95042	0.00244615	0.530703	-1.08487
RPL7P6	1.20141	-2.80648	7.95042	0.00244615	0.530703	-1.08487
SNORA48	1.20141	-0.355817	7.95042	0.00244615	0.530703	-1.08487
SNORA16A	1.20141	-0.355817	7.95042	0.00244615	0.530703	-1.08487
MIR3609	1.20141	0.399071	7.95042	0.00244615	0.530703	-1.08487
GMFBP1	1.20141	-2.01709	7.95042	0.00244615	0.530703	-1.08487
Z98048.1	1.20141	-2.21858	7.95042	0.00244615	0.530703	-1.08487
AL031710.2	1.20141	-2.77486	7.95042	0.00244615	0.530703	-1.08487
KLHDC7A	1.20141	-5.60796	7.95042	0.00244615	0.530703	-1.08487
CR382285.1	1.20141	-4.26769	7.95042	0.00244615	0.530703	-1.08487
MARCHF10	1.20141	-6.07281	7.95042	0.00244615	0.530703	-1.08487
GOLGA6C	1.20141	-4.30276	7.95042	0.00244615	0.530703	-1.08487
SNX18P4	-1.36338	-1.70741	-7.9056	0.00249232	0.530703	-1.09536
MICAL2	-1.14705	2.88293	-7.87111	0.00252861	0.530703	-1.10351
MRPL49	1.10665	1.93356	7.76769	0.00264154	0.530703	-1.12838
RNA5SP202	2.14603	8.65001	7.62276	0.00281087	0.530703	-1.16432
SLC66A1L	1.04416	-1.69549	7.61515	0.00282013	0.530703	-1.16624
YWHAH	1.07033	5.12706	7.59222	0.0028483	0.530703	-1.17206
H1-4	1.14782	-0.229735	7.56026	0.00288816	0.530703	-1.18023
AC010323.1	2.88959	2.76271	7.55496	0.00289483	0.530703	-1.18159
AC133134.1	1.70144	-0.224345	7.47906	0.00299266	0.530703	-1.20127
KCNJ14	-1.52841	-1.77929	-7.44637	0.00303609	0.530703	-1.20987
AC009078.3	-0.95963	-2.10928	-7.44249	0.0030413	0.530703	-1.21089
HMGN2P19	-1.12066	-0.167813	-7.41343	0.00308068	0.530703	-1.2186
AC009950.1	-1.12066	-5.26262	-7.41343	0.00308068	0.530703	-1.2186
AC007066.2	-1.09112	-2.18458	-7.40563	0.00309136	0.530703	-1.22068
PRR34	1.10492	-2.78701	7.39951	0.00309977	0.530703	-1.22231
SVIL-AS1	-1.33775	1.57723	-7.39474	0.00310635	0.530703	-1.22359
H4C2	3.0921	-1.10844	7.39189	0.00311028	0.530703	-1.22435
ZNF727	-1.14089	-2.52394	-7.26291	0.00329537	0.530703	-1.25945
PCDHB4	-1.38384	-3.48525	-7.22856	0.003347	0.530703	-1.26899
TOMM40P1	-1.0957	-0.00571176	-7.2144	0.0033686	0.530703	-1.27295
PROSER1	0.911369	1.57026	7.2067	0.0033804	0.530703	-1.2751
RNY4	3.48722	3.6828	7.19246	0.0034024	0.530703	-1.27911
AC022028.2	1.13849	-2.21167	7.18331	0.00341662	0.530703	-1.28169
AL445665.1	2.39759	-3.69415	7.16749	0.00344139	0.530703	-1.28616
MRPL42	1.00403	0.442346	7.14802	0.0034722	0.530703	-1.29169
AC009269.5	-1.75228	-2.00183	-7.14709	0.00347368	0.530703	-1.29196
FP325318.1	-1.75228	-3.1048	-7.14709	0.00347368	0.530703	-1.29196
RGN	1.23657	-2.66506	7.14052	0.00348416	0.530703	-1.29383
SNRPGP15	1.0087	3.28372	7.12753	0.003505	0.530703	-1.29754
CSRNP3	-1.4131	-4.82037	-7.10177	0.00354679	0.530703	-1.30494
SNORA20	2.49392	0.82286	7.0901	0.00356593	0.530703	-1.30831
TMEM120B	-1.17813	-0.0776079	-7.08887	0.00356795	0.530703	-1.30867
AL353807.5	1.45253	-0.866419	6.93288	0.00383714	0.530703	-1.3547
SEPTIN4-AS1	1.60507	-3.3364	6.92973	0.00384282	0.530703	-1.35565
AL451106.1	2.60501	-0.0690543	6.90981	0.00387911	0.530703	-1.36166
CITED2	0.921166	5.37425	6.90392	0.00388992	0.530703	-1.36345
AL139423.1	-0.909908	-4.59021	-6.86997	0.00395299	0.530703	-1.37379
ARL11	-0.909908	-3.51835	-6.86997	0.00395299	0.530703	-1.37379
AC092073.1	1.41204	-0.513598	6.8511	0.00398861	0.530703	-1.37958
GCC2-AS1	-0.959736	-2.34309	-6.82049	0.00404726	0.530703	-1.38903
AL357033.3	-0.959736	-1.46052	-6.82049	0.00404726	0.530703	-1.38903
GEMIN8P4	-0.959736	-1.7082	-6.82049	0.00404726	0.530703	-1.38903
KRT15	-0.987129	-3.42675	-6.81681	0.00405439	0.530703	-1.39017
RNU5E-1	3.98061	1.70371	6.81437	0.00405912	0.530703	-1.39093
AP001893.1	0.943954	0.253571	6.80492	0.00407752	0.530703	-1.39387
AC103740.2	1.06967	-2.01823	6.79667	0.00409366	0.530703	-1.39644
TMEM9B	-0.91566	2.932	-6.75921	0.00416801	0.530703	-1.40818
SNORD3C	2.27973	1.38517	6.7514	0.00418373	0.530703	-1.41064
DLG2	-1.79862	-6.35446	-6.74402	0.00419866	0.530703	-1.41298
SPINT1	1.58407	-3.2856	6.74375	0.0041992	0.530703	-1.41306
FAR2P2	-1.44158	-4.10332	-6.72329	0.00424093	0.530703	-1.41955
CNTF	-1.17993	-1.07797	-6.72112	0.00424538	0.530703	-1.42024
LINC01588	-1.95964	-6.01084	-6.69735	0.00429458	0.530703	-1.42782
CTNNA1P1	1.13851	-2.13899	6.68323	0.00432417	0.530703	-1.43235
AC027020.2	1.00858	-2.59742	6.66954	0.00435309	0.530703	-1.43676
HOMEZ	1.48874	-0.731556	6.60471	0.00449345	0.530703	-1.45784
H4C5	1.35101	-0.742391	6.59231	0.00452094	0.530703	-1.46191
AC067931.1	-1.39703	-0.577649	-6.55281	0.00460997	0.530703	-1.47497
AC142086.6	0.843576	-0.600603	6.50219	0.00472737	0.530703	-1.49192
NPHP3-ACAD11	2.78647	-5.46303	6.4816	0.00477619	0.530703	-1.49887
NACA4P	-1.14357	0.215557	-6.45053	0.00485109	0.530703	-1.50944
EPHA1	-1.45961	-4.68489	-6.44081	0.00487483	0.530703	-1.51276
H1-3	-1.45961	-1.5484	-6.44081	0.00487483	0.530703	-1.51276
TRAM1L1	-1.45961	-2.93077	-6.44081	0.00487483	0.530703	-1.51276
FCGBP	-1.45961	-5.72256	-6.44081	0.00487483	0.530703	-1.51276
AC093010.2	1.37856	0.233209	6.42555	0.0049124	0.530703	-1.518
AC135050.6	-0.901511	0.623145	-6.42292	0.00491891	0.530703	-1.51891
AC016831.1	-0.892111	-1.41387	-6.4092	0.00495306	0.530703	-1.52363
AC006111.2	1.49389	-3.19346	6.40598	0.00496113	0.530703	-1.52475
AC018521.2	1.49389	-2.89597	6.40598	0.00496113	0.530703	-1.52475
AC011816.1	1.49389	-2.22552	6.40598	0.00496113	0.530703	-1.52475
AL662907.1	1.49389	-3.54215	6.40598	0.00496113	0.530703	-1.52475
AC084337.2	1.49389	-3.00774	6.40598	0.00496113	0.530703	-1.52475
TMEM38A	0.832791	-2.79313	6.37412	0.00504176	0.530703	-1.53581
FP671120.2	1.33276	3.42073	6.36997	0.0050524	0.530703	-1.53725
AC044913.2	0.993648	-0.338351	6.34604	0.00511423	0.530703	-1.54563
RPS7P14	0.993648	-0.77751	6.34604	0.00511423	0.530703	-1.54563
KLHL36	-0.888107	0.871292	-6.32339	0.00517364	0.530703	-1.55361
C2CD2	-0.815436	2.13957	-6.30243	0.0052294	0.530703	-1.56103
RNU5A-1	3.94043	3.1362	6.28717	0.00527047	0.530703	-1.56646
CCDC78	-1.1763	-5.29969	-6.28696	0.00527105	0.530703	-1.56654
AC016773.1	-1.1763	-2.04268	-6.28696	0.00527105	0.530703	-1.56654
AC093827.3	1.0048	0.0176257	6.28386	0.00527944	0.530703	-1.56764
AQP7P3	1.2012	-1.51014	6.27522	0.00530291	0.530703	-1.57073
C5AR2	-1.40988	-3.48698	-6.27517	0.00530305	0.530703	-1.57075
ELK3	-1.00537	3.34526	-6.26088	0.00534221	0.530703	-1.57587
ZNF559	1.1046	-1.31638	6.2421	0.00539422	0.530703	-1.58264
GSDMB	-0.91166	-2.35394	-6.24031	0.0053992	0.530703	-1.58328
ZNF883	2.0696	-4.75828	6.23186	0.00542282	0.530703	-1.58633
CNNM1	1.36234	-4.82425	6.23073	0.005426	0.530703	-1.58674
SNORA10B	1.36234	0.74618	6.23073	0.005426	0.530703	-1.58674
ESPNL	-2.28725	-5.61599	-6.21254	0.00547735	0.530703	-1.59334
AC104506.1	0.938132	-0.570268	6.20206	0.00550725	0.530703	-1.59717
AL441992.1	0.908805	1.39422	6.19013	0.00554148	0.530703	-1.60152
AL034417.4	2.28625	-4.81906	6.18193	0.00556519	0.530703	-1.60453
ZBTB16	1.43205	1.35439	6.1779	0.00557691	0.530703	-1.60601
AC015813.1	-1.25454	0.106423	-6.1746	0.0055865	0.530703	-1.60722
C5	-0.816803	-1.99083	-6.16469	0.00561545	0.530703	-1.61087
RNU4-1	4.02783	3.51703	6.13551	0.00570184	0.530703	-1.62166
RBMXP1	2.15481	-2.02026	6.11483	0.00576408	0.530703	-1.62936
SMIM29	0.996349	1.47046	6.1096	0.00577997	0.530703	-1.63132
GHRLOS	-1.75206	-3.23701	-6.08774	0.00584693	0.530703	-1.63952
AC008507.1	-2.75208	-1.37021	-6.07766	0.00587814	0.530703	-1.64331
TGM4	-2.43202	-4.57239	-6.04562	0.00597877	0.530703	-1.65545
MS4A6A	1.12534	-3.66816	6.03702	0.00600614	0.530703	-1.65872
HAUS2	0.794415	0.94398	6.03342	0.00601765	0.530703	-1.6601
REEP2	1.29941	-3.88351	6.02115	0.00605711	0.530703	-1.66479
AGAP6	-0.762069	-0.0832157	-6.0168	0.00607116	0.530703	-1.66646
AC009070.1	1.41214	-3.54447	6.01221	0.00608603	0.530703	-1.66822
ANKRD61	-1.75213	-1.98447	-6.0036	0.00611407	0.530703	-1.67152
TMEM121	1.5778	-1.45857	5.98764	0.00616648	0.530703	-1.67768
SKP1P2	0.873618	1.98663	5.98626	0.00617104	0.530703	-1.67821
AC007906.2	0.931139	-1.52725	5.98331	0.00618078	0.530703	-1.67935
AC004890.2	-0.798644	-3.3582	-5.97757	0.00619983	0.530703	-1.68157
LCN6	-1.59125	-4.42328	-5.96926	0.00622752	0.530703	-1.6848
AC012615.6	-1.59125	-5.09608	-5.96926	0.00622753	0.530703	-1.6848
SLIT1	-1.59125	-6.34364	-5.96926	0.00622753	0.530703	-1.6848
AC107959.4	-1.46564	-0.431476	-5.95354	0.00628037	0.530703	-1.69092
RNF220	0.763633	1.77908	5.93793	0.00633339	0.530703	-1.69702
LINC01569	-2.61337	-5.3553	-5.93024	0.00635974	0.530703	-1.70003
AL133243.4	-2.78734	-3.38686	-5.92434	0.00638003	0.530703	-1.70235
ATP6V1E1P3	0.900321	1.08689	5.91834	0.00640075	0.530703	-1.70471
LINC01357	2.07881	-2.05798	5.90993	0.00642995	0.530703	-1.70802
RPS29P5	0.736531	3.87444	5.85674	0.00661853	0.530703	-1.72916
AC027290.2	-1.01591	-1.898	-5.80405	0.00681233	0.530703	-1.7504
NEAT1	-0.744084	0.458999	-5.77666	0.00691589	0.530703	-1.76157
SNORA50C	1.18089	1.24066	5.76245	0.0069704	0.530703	-1.76739
ARMT1	-0.888252	2.30538	-5.76135	0.00697466	0.530703	-1.76784
E2F5	0.990336	-3.03427	5.74718	0.00702958	0.530703	-1.77367
C3orf36	-0.959593	-1.7414	-5.74225	0.00704882	0.530703	-1.7757
SNORA71A	-1.25216	0.881693	-5.73899	0.00706159	0.530703	-1.77705
TRPM3	-3.13627	#NAME?	-16.933	0.00132641	0.530703	-1.78975
RNA5S9	1.64023	2.70661	5.69854	0.00722243	0.530703	-1.79386
RPL21P39	0.952558	0.926711	5.6953	0.00723552	0.530703	-1.79521
AC106760.2	-0.894973	1.19157	-5.68068	0.00729492	0.530703	-1.80134
SNORD3A	2.66724	3.60098	5.67787	0.0073064	0.530703	-1.80252
LINC00265	-0.729877	-3.56171	-5.67551	0.00731609	0.530703	-1.80351
TUBB3	0.917966	2.58276	5.6739	0.0073227	0.530703	-1.80419
PCDHGB6	-2.87402	-2.74771	-5.66785	0.00734755	0.530703	-1.80673
NCLN	0.719277	4.70672	5.66313	0.00736706	0.530703	-1.80873
SERTAD4-AS1	0.762182	0.883667	5.646	0.00743833	0.530703	-1.81597
C15orf48	3.25467	#NAME?	15.3832	0.00167596	0.530703	-1.81791
AC000123.2	-2.05273	-0.000735088	-5.641	0.00745931	0.530703	-1.81809
NKPD1	1.10483	-4.27856	5.62809	0.00751377	0.530703	-1.82357
AC067838.1	1.10483	-0.706996	5.62809	0.00751377	0.530703	-1.82357
SLC44A3-AS1	3.06205	#NAME?	14.4728	0.00194425	0.530703	-1.83847
AL161787.1	0.819269	4.03825	5.59287	0.00766502	0.530703	-1.83865
AC020978.5	-1.67612	-3.18121	-5.57591	0.0077392	0.530703	-1.84596
GUCD1	0.722866	2.08245	5.56913	0.00776911	0.530703	-1.84889
MYLK-AS1	0.747819	-3.76409	5.55392	0.00783675	0.530703	-1.85548
UBE2L5	-0.699175	-2.17228	-5.55319	0.00784002	0.530703	-1.8558
COX7CP1	1.11357	2.38463	5.5459	0.00787271	0.530703	-1.85897
AC013268.5	2.98551	#NAME?	13.5872	0.00226687	0.530703	-1.8622
AC145285.6	-1.0414	-1.29195	-5.51215	0.00802641	0.530703	-1.87374
RFESD	-1.36327	-3.96856	-5.50442	0.00806213	0.530703	-1.87714
AL669831.1	-1.01692	-1.95425	-5.49699	0.00809666	0.530703	-1.88042
PTGES3L	-2.48049	#NAME?	-12.934	0.00255499	0.530703	-1.88258
KRT18P29	-1.09125	-2.43987	-5.48565	0.00814973	0.530703	-1.88543
AC027682.2	-1.09111	0.0599056	-5.48524	0.00815166	0.530703	-1.88561
AC092718.7	-1.09111	-2.34219	-5.48524	0.00815166	0.530703	-1.88561
SCUBE1	-1.09115	-4.26211	-5.48379	0.00815846	0.530703	-1.88625
RNU5E-6P	2.38308	#NAME?	12.8178	0.00261154	0.530703	-1.8865
BEX2	-1.0911	-2.72893	-5.48286	0.00816283	0.530703	-1.88666
AP005264.4	-1.09107	-4.91617	-5.48187	0.00816748	0.530703	-1.8871
RPL5P30	-1.09107	-2.93204	-5.48187	0.00816749	0.530703	-1.8871
ZNF346-IT1	-1.09107	-2.67386	-5.48187	0.00816749	0.530703	-1.8871
RPS29P14	-1.09107	-0.550613	-5.48187	0.00816749	0.530703	-1.8871
OSTCP2	-1.09107	-1.92718	-5.48187	0.00816749	0.530703	-1.8871
RNVU1-19	-1.09107	-0.516465	-5.48187	0.00816749	0.530703	-1.8871
AC012308.1	-1.09107	-0.608494	-5.48187	0.00816749	0.530703	-1.8871
AC008737.1	-1.09107	-1.66804	-5.48187	0.00816749	0.530703	-1.8871
IGBP1P1	-1.09107	-3.11147	-5.48187	0.00816749	0.530703	-1.8871
AC005020.1	-1.09107	-2.17168	-5.48187	0.00816749	0.530703	-1.8871
AP001469.3	-1.09107	-4.5315	-5.48187	0.00816749	0.530703	-1.8871
CLTA	0.747489	4.87472	5.47168	0.00821569	0.530703	-1.89163
MIR181A2HG	2.42664	#NAME?	12.6468	0.00269807	0.530703	-1.89245
P2RX5	-0.735898	-3.72732	-5.46819	0.00823228	0.530703	-1.89318
LINC02432	1.86241	-5.90575	5.4529	0.00830546	0.530703	-1.89999
VSIG2	-0.95355	-1.14795	-5.44725	0.00833269	0.530703	-1.90252
RPL38	0.712947	4.94835	5.43645	0.00838506	0.530703	-1.90736
RNY3P1	3.00838	#NAME?	12.2121	0.0029369	0.530703	-1.90859
AC068205.2	0.797707	-3.07292	5.4325	0.00840434	0.530703	-1.90913
PCDHA10	2.5767	#NAME?	12.1788	0.00295636	0.530703	-1.90989
AL118511.1	2.5767	#NAME?	12.1788	0.00295637	0.530703	-1.90989
DOK1	-0.730292	-0.522029	-5.43026	0.0084153	0.530703	-1.91014
RCAN3	-1.87355	-2.48158	-5.42811	0.00842585	0.530703	-1.91111
AC245297.3	-0.883613	-2.75403	-5.42739	0.00842935	0.530703	-1.91143
RN7SL3	1.07619	5.76033	5.42521	0.00844003	0.530703	-1.91241
PHBP7	1.07867	-0.716592	5.42172	0.00845721	0.530703	-1.91398
GPR152	2.2981	#NAME?	11.9753	0.00307958	0.530703	-1.91804
AL096870.10	-2.28686	#NAME?	-11.9243	0.00311158	0.530703	-1.92014
SFRP2	-2.28686	#NAME?	-11.9243	0.00311158	0.530703	-1.92014
MYH3	-0.935196	-2.28609	-5.40469	0.00854161	0.530703	-1.92167
Z93241.1	2.68877	#NAME?	11.8414	0.00316461	0.530703	-1.92361
FKBP14-AS1	-2.1991	#NAME?	-11.7873	0.0031999	0.530703	-1.9259
AC074141.1	2.46997	#NAME?	11.6743	0.0032754	0.530703	-1.93079
RPS10P2	2.46997	#NAME?	11.6743	0.0032754	0.530703	-1.93079
RBM46	-2.2175	#NAME?	-11.5627	0.00335249	0.530703	-1.93574
SMCO2	-2.53802	#NAME?	-11.5496	0.0033617	0.530703	-1.93633
AC103702.2	2.42457	#NAME?	11.4598	0.00342582	0.530703	-1.94042
CIDEA	2.42457	#NAME?	11.4598	0.00342582	0.530703	-1.94042
SNORD17	0.83992	3.58213	5.3603	0.00876657	0.530703	-1.94188
SNORD15B	0.748688	4.16202	5.35038	0.00881789	0.530703	-1.94644
ZNF133	-1.55977	-1.20145	-5.33528	0.00889669	0.530703	-1.95339
GCKR	-2.33059	#NAME?	-11.012	0.00377243	0.530703	-1.96212
MAPK6P3	0.993711	-3.461	5.31314	0.00901385	0.530703	-1.96363
EEF1A1P25	0.993711	-2.69005	5.31314	0.00901385	0.530703	-1.96363
SPON1-AS1	0.993711	-0.289741	5.31314	0.00901385	0.530703	-1.96363
TIMM22	0.993711	-4.01857	5.31314	0.00901385	0.530703	-1.96363
SMIM17	0.993739	-2.85788	5.31214	0.00901918	0.530703	-1.96409
AC006213.1	-1.40988	-4.82538	-5.3077	0.00904296	0.530703	-1.96616
AL359258.3	0.862294	-1.84278	5.30512	0.00905678	0.530703	-1.96736
RNF207	-0.959654	-2.8692	-5.30357	0.00906512	0.530703	-1.96808
CKS1BP7	0.688383	4.0286	5.29577	0.00910713	0.530703	-1.97171
LY6G5C	1.71604	-3.88757	5.29016	0.00913755	0.530703	-1.97433
EBI3	-0.755659	-0.41752	-5.2893	0.00914222	0.530703	-1.97473
AC092295.2	-0.868203	0.301484	-5.28492	0.00916602	0.530703	-1.97678
ARHGEF10	-3.03802	#NAME?	-10.7335	0.0040133	0.530703	-1.97682
UGT1A1	-0.79859	-5.6535	-5.28473	0.00916708	0.530703	-1.97687
AC020765.6	-0.79859	-5.43856	-5.28473	0.00916708	0.530703	-1.97687
Z95118.2	-0.79859	-5.29929	-5.28473	0.00916708	0.530703	-1.97687
TERB1	-0.79859	-5.49605	-5.28473	0.00916708	0.530703	-1.97687
ZAN	-0.79859	-6.50677	-5.28473	0.00916708	0.530703	-1.97687
RAB6C-AS1	-0.79859	-5.407	-5.28473	0.00916708	0.530703	-1.97687
MYBPC3	-0.79859	-5.42589	-5.28473	0.00916708	0.530703	-1.97687
PRADC1P1	-0.79859	-2.31517	-5.28473	0.00916708	0.530703	-1.97687
MALLP1	-0.79859	-1.75878	-5.28473	0.00916708	0.530703	-1.97687
RNU4-24P	-0.79859	-0.397942	-5.28473	0.00916708	0.530703	-1.97687
RNVU1-32	-0.79859	-0.636553	-5.28473	0.00916708	0.530703	-1.97687
SNORD7	-0.79859	0.121086	-5.28473	0.00916708	0.530703	-1.97687
MIR548D1	-0.79859	0.121086	-5.28473	0.00916708	0.530703	-1.97687
ATP5PBP6	-0.79859	-2.86208	-5.28473	0.00916708	0.530703	-1.97687
LAGE3P1	-0.79859	-2.19786	-5.28473	0.00916708	0.530703	-1.97687
MIR6739	-0.79859	0.49218	-5.28473	0.00916708	0.530703	-1.97687
IGBP1P4	-0.79859	-3.05872	-5.28473	0.00916708	0.530703	-1.97687
SNORD88A	-0.79859	0.213204	-5.28473	0.00916708	0.530703	-1.97687
MIR589	-0.79859	0.0916424	-5.28473	0.00916708	0.530703	-1.97687
AC007435.1	-0.79859	-0.825895	-5.28473	0.00916708	0.530703	-1.97687
AC079741.2	-0.79859	-0.591884	-5.28473	0.00916708	0.530703	-1.97687
RPL7AP49	-0.79859	-2.4614	-5.28473	0.00916708	0.530703	-1.97687
PCBP2-OT1	-0.79859	-2.48357	-5.28473	0.00916708	0.530703	-1.97687
AC099522.1	-0.79859	-3.5644	-5.28473	0.00916708	0.530703	-1.97687
AC048334.1	-0.798772	0.408207	-5.28358	0.00917338	0.530703	-1.97741
AL138963.3	3.35565	#NAME?	10.7173	0.00402796	0.530703	-1.9777
SCN8A	-0.798672	-4.8235	-5.28205	0.00918173	0.530703	-1.97812
LINC01018	-0.798652	-6.31486	-5.28109	0.00918696	0.530703	-1.97857
VDAC1P8	0.758034	-3.4167	5.28065	0.00918936	0.530703	-1.97878
SERPINA3	2.25485	#NAME?	10.6576	0.00408271	0.530703	-1.981
AC010201.2	2.25485	#NAME?	10.6576	0.00408271	0.530703	-1.981
MAFA	2.25485	#NAME?	10.6576	0.00408271	0.530703	-1.981
CATSPER3	1.99395	-2.99836	5.27191	0.0092373	0.530703	-1.98288
PLEKHH1	1.99395	-6.8959	5.27191	0.0092373	0.530703	-1.98288
ATP5F1AP7	1.33459	-1.53303	5.2638	0.00928208	0.530703	-1.98669
AC112722.1	-2.02383	#NAME?	-10.5528	0.00418125	0.530703	-1.98689
AL669983.1	0.977493	0.749749	5.26228	0.00929051	0.530703	-1.9874
SULT1A3	0.688297	-0.682107	5.25323	0.00934085	0.530703	-1.99167
WDR97	0.783026	-5.28717	5.24432	0.00939073	0.530703	-1.99588
KCTD20	-1.32124	1.8482	-5.24136	0.00940737	0.530703	-1.99727
SMG1P6	-1.23266	-0.998696	-5.23651	0.00943477	0.530703	-1.99958
EFHD1	-0.735882	-3.795	-5.23125	0.00946453	0.530703	-2.00207
AC021148.1	-2.01282	#NAME?	-10.2774	0.00445666	0.530703	-2.00312
GAS6-AS1	-0.90016	-1.08824	-5.22846	0.00948039	0.530703	-2.00339
ATP5F1EP2	0.686138	4.32074	5.22723	0.00948738	0.530703	-2.00398
HYAL3	0.678792	0.18735	5.21953	0.00953137	0.530703	-2.00764
FAM90A1	2.14797	#NAME?	10.1524	0.00459013	0.530703	-2.01086
TOMM22P5	2.14797	#NAME?	10.1524	0.00459013	0.530703	-2.01086
AC132942.1	2.14797	#NAME?	10.1524	0.00459013	0.530703	-2.01086
RNA5SP393	2.14797	#NAME?	10.1524	0.00459013	0.530703	-2.01086
KIF5C	2.14797	#NAME?	10.1524	0.00459013	0.530703	-2.01086
AC020978.7	-1.1409	-0.972961	-5.21146	0.00957768	0.530703	-2.01149
AL035458.2	0.786373	-1.38739	5.20388	0.00962148	0.530703	-2.01511
CYP4F25P	0.786373	-1.50889	5.20388	0.00962148	0.530703	-2.01511
AC090114.1	0.786373	-1.29387	5.20388	0.00962148	0.530703	-2.01511
GASK1A	0.786372	-5.21465	5.20388	0.00962148	0.530703	-2.01511
MIR9-1HG	0.786373	-7.1606	5.20388	0.00962148	0.530703	-2.01511
CACNA1E	0.786373	-7.55639	5.20388	0.00962148	0.530703	-2.01511
SINHCAF	0.947697	2.45172	5.19518	0.00967204	0.530703	-2.01927
PTMA	0.655048	5.19791	5.17791	0.00977346	0.530703	-2.02757
VAC14-AS1	-1.89565	#NAME?	-9.88444	0.00489567	0.530703	-2.02829
AC024451.2	-1.89565	#NAME?	-9.88444	0.00489567	0.530703	-2.02829
GNA15	-1.89565	#NAME?	-9.88444	0.00489567	0.530703	-2.02829
GPR137	0.691226	0.28694	5.17013	0.00981956	0.530703	-2.03133
MALT1	-0.690199	0.396214	-5.16867	0.00982826	0.530703	-2.03203
DPY19L2	-1.6762	-4.90679	-5.16853	0.00982904	0.530703	-2.03209
ALK	1.88307	#NAME?	9.81884	0.0049748	0.530703	-2.03274
NOXO1	1.88307	#NAME?	9.81884	0.0049748	0.530703	-2.03274
RFPL4B	1.88307	#NAME?	9.81884	0.0049748	0.530703	-2.03274
AL590705.1	2.06205	#NAME?	9.7463	0.00506439	0.530703	-2.03775
TBX2-AS1	-1.90666	#NAME?	-9.73539	0.00507806	0.530703	-2.03851
MSS51	-0.948889	-1.66647	-5.14764	0.00995438	0.530703	-2.04221
MIR181A1HG	-2.43202	-5.22555	-5.14682	0.00995938	0.530703	-2.04261
RN7SL5P	1.39498	8.68182	5.14181	0.00998977	0.530703	-2.04505
RPS19BP1	0.719447	1.79248	5.12821	0.0100728	0.530703	-2.05167
AC103988.1	0.882533	-0.243996	5.1224	0.0101085	0.530703	-2.05451
AC013652.1	-1.17613	-2.86668	-5.11481	0.0101555	0.530703	-2.05823
BOLA3	0.703837	1.71317	5.11225	0.0101714	0.530703	-2.05949
FMC1-LUC7L2	-0.998056	3.68672	-5.10918	0.0101904	0.530703	-2.06099
AC087741.3	1.99389	-1.98581	5.08934	0.010315	0.530703	-2.07076
CCDC40	0.818822	-3.863	5.08731	0.0103279	0.530703	-2.07176
ARF4P1	0.859432	1.96208	5.08587	0.0103369	0.530703	-2.07247
SNRNP27	0.681541	3.02881	5.06904	0.0104444	0.530703	-2.0808
RN7SKP172	1.06993	-0.271429	5.06169	0.0104918	0.530703	-2.08446
TMEM145	1.06993	-4.5531	5.06168	0.0104918	0.530703	-2.08446
PPAN-P2RY11	1.32959	1.36453	5.05917	0.0105081	0.530703	-2.08571
ADARB1	-0.647998	1.48194	-5.05012	0.0105668	0.530703	-2.09022
SULT1E1	1.10158	-0.985906	5.04995	0.010568	0.530703	-2.09031
POPDC3	0.786162	-0.783757	5.04648	0.0105906	0.530703	-2.09204
DNAAF3	-1.99485	-5.33632	-5.04312	0.0106126	0.530703	-2.09371
ACOT4	0.920042	-1.83297	5.02062	0.0107614	0.530703	-2.105
SOCS5P3	-1.7019	#NAME?	-8.87417	0.00634335	0.530703	-2.10606
HCK	-1.70172	#NAME?	-8.87324	0.00634495	0.530703	-2.10614
PCDHGB8P	1.68968	#NAME?	8.81047	0.00645383	0.530703	-2.11171
RNU1-27P	2.73078	0.920615	5.00493	0.0108667	0.530703	-2.11291
SVEP1	-0.635756	-3.38365	-5.00072	0.0108952	0.530703	-2.11504
SLC2A2	1.83945	#NAME?	8.69419	0.00666254	0.530703	-2.12227
KRT72	1.83945	#NAME?	8.69419	0.00666254	0.530703	-2.12227
NDUFA6-DT	1.83945	#NAME?	8.69419	0.00666254	0.530703	-2.12227
AC069213.3	1.83945	#NAME?	8.69418	0.00666254	0.530703	-2.12227
BTF3P6	1.83945	#NAME?	8.69418	0.00666254	0.530703	-2.12227
ADH5P3	1.83945	#NAME?	8.69418	0.00666254	0.530703	-2.12227
LIX1-AS1	1.83945	#NAME?	8.69418	0.00666254	0.530703	-2.12227
ANKRD30B	1.83945	#NAME?	8.69418	0.00666254	0.530703	-2.12227
FGD2	1.83945	#NAME?	8.69418	0.00666254	0.530703	-2.12227
C4orf48	0.735694	3.29522	4.98171	0.011025	0.530703	-2.12468
RMRP	1.14425	7.63796	4.97453	0.0110745	0.530703	-2.12833
GLI1	1.49389	-6.33748	4.97045	0.0111028	0.530703	-2.13041
AL390198.1	1.49389	-4.58706	4.97045	0.0111028	0.530703	-2.13041
AP006545.1	1.49389	-2.96407	4.97045	0.0111028	0.530703	-2.13041
RBM12B-AS1	1.49389	-2.4837	4.97045	0.0111028	0.530703	-2.13041
RPL34P27	1.49389	-1.57984	4.97045	0.0111028	0.530703	-2.13041
AC097478.2	1.49389	-2.90094	4.97045	0.0111028	0.530703	-2.13041
TFDP1P1	1.49389	-3.39015	4.97045	0.0111028	0.530703	-2.13041
NDN	1.49389	-4.02909	4.97045	0.0111028	0.530703	-2.13041
SYCE1	1.49389	-5.22188	4.97045	0.0111028	0.530703	-2.13041
AP3B2	1.49389	-7.85493	4.97045	0.0111028	0.530703	-2.13041
RNU4-2	3.67505	4.1755	4.96913	0.011112	0.530703	-2.13108
AC073130.2	1.18308	-0.843891	4.9613	0.0111665	0.530703	-2.13508
AL049840.3	-0.667218	-0.823119	-4.95684	0.0111978	0.530703	-2.13737
COX7A2P2	-1.63254	#NAME?	-8.51253	0.00700792	0.530703	-2.13947
COPZ2	0.803078	1.12479	4.95201	0.0112317	0.530703	-2.13984
DEPDC7	1.60498	-2.78672	4.94212	0.0113016	0.530703	-2.14492
AC105411.1	1.60486	-5.1991	4.94046	0.0113134	0.530703	-2.14577
AC002451.1	-1.54795	#NAME?	-8.44607	0.00714053	0.530703	-2.14598
AC008878.4	1.62003	#NAME?	8.44299	0.00714675	0.530703	-2.14629
AL683813.1	-1.25217	-2.45066	-4.92881	0.0113965	0.530703	-2.15177
CCDC136	-1.24522	-3.539	-4.92011	0.0114591	0.530703	-2.15626
LRRCC1	-0.735163	-0.647881	-4.91595	0.0114892	0.530703	-2.15841
PSPHP1	0.777093	2.93895	4.91118	0.0115238	0.530703	-2.16089
H4C12	2.44713	0.247851	4.90792	0.0115476	0.530703	-2.16258
PCNX2	-0.670093	-2.62875	-4.90685	0.0115554	0.530703	-2.16313
SNORA73B	1.55946	4.95637	4.90275	0.0115853	0.530703	-2.16526
UCN2	-1.74551	#NAME?	-8.24625	0.00756101	0.530703	-2.16632
PLEKHG3	-0.730491	-2.4429	-4.89975	0.0116073	0.530703	-2.16682
PHLDA3	-0.727447	1.71981	-4.89404	0.0116493	0.530703	-2.16979
CNTNAP2	1.73329	#NAME?	8.19243	0.00768015	0.530703	-2.172
AMER2	1.73329	#NAME?	8.19243	0.00768016	0.530703	-2.172
MCF2	1.73329	#NAME?	8.19243	0.00768016	0.530703	-2.172
FAM71A	1.73329	#NAME?	8.19243	0.00768016	0.530703	-2.172
AC139783.1	1.73329	#NAME?	8.19243	0.00768016	0.530703	-2.172
PDE6B-AS1	1.73329	#NAME?	8.19243	0.00768016	0.530703	-2.172
RNU6-48P	1.73329	#NAME?	8.19243	0.00768016	0.530703	-2.172
SMAD9-IT1	1.73329	#NAME?	8.19243	0.00768016	0.530703	-2.172
SRP14P3	1.73329	#NAME?	8.19243	0.00768016	0.530703	-2.172
AC099568.2	1.73329	#NAME?	8.19243	0.00768016	0.530703	-2.172
AC111197.1	1.73329	#NAME?	8.19243	0.00768016	0.530703	-2.172
AC092910.1	1.73329	#NAME?	8.19243	0.00768016	0.530703	-2.172
KIF6	1.73329	#NAME?	8.19243	0.00768016	0.530703	-2.172
H2AC12	1.73305	#NAME?	8.19129	0.00768271	0.530703	-2.17212
HTR1D	0.842207	-0.591454	4.88879	0.0116881	0.530703	-2.17253
RN7SL4P	1.32394	8.59915	4.8863	0.0117065	0.530703	-2.17383
H1-5	1.27722	-1.29433	4.88029	0.0117512	0.530703	-2.17697
RNU11	2.49386	0.801135	4.8788	0.0117623	0.530703	-2.17774
ANKRD36	-0.65223	0.303681	-4.86842	0.0118401	0.530703	-2.18318
EML6	-0.798697	-4.61363	-4.86683	0.0118521	0.530703	-2.18402
LIPT2	-1.16691	-2.99915	-4.86469	0.0118682	0.530703	-2.18514
AC067852.5	-1.16691	-0.384328	-4.86469	0.0118682	0.530703	-2.18514
AC107952.2	2.59064	#NAME?	8.06412	0.00797498	0.530703	-2.1859
SLC4A1AP	0.616703	2.72762	4.8399	0.0120571	0.530703	-2.1982
LRRC61	0.917794	-1.48405	4.83232	0.0121157	0.530703	-2.20222
AC020558.1	1.65492	-0.491084	4.82719	0.0121554	0.530703	-2.20493
H2BC11	0.729571	-0.244322	4.82218	0.0121945	0.530703	-2.2076
TMEM164	0.866202	2.05201	4.82083	0.012205	0.530703	-2.20831
AC008758.4	-1.4596	-2.99642	-4.82071	0.0122059	0.530703	-2.20838
AC005076.1	-1.75218	-3.2136	-4.82055	0.0122072	0.530703	-2.20846
NPIPB5	-0.809466	-1.2068	-4.81887	0.0122204	0.530703	-2.20936
FUNDC1	0.865308	2.26878	4.81464	0.0122535	0.530703	-2.2116
LINC01410	1.20114	-4.54812	4.81423	0.0122567	0.530703	-2.21182
NFIX	-0.771339	0.113617	-4.81391	0.0122593	0.530703	-2.212
KHSRPP1	-0.810824	-0.166852	-4.79904	0.0123768	0.530703	-2.21993
ZNF594	0.689081	-1.78233	4.79671	0.0123953	0.530703	-2.22117
SLC9C2	-1.48073	#NAME?	-7.72095	0.00884552	0.530703	-2.22574
AC139769.2	-1.48073	#NAME?	-7.72095	0.00884553	0.530703	-2.22574
RPL31P11	-1.48073	#NAME?	-7.72095	0.00884553	0.530703	-2.22574
JPH4	-1.48073	#NAME?	-7.72095	0.00884553	0.530703	-2.22574
FAM71E2	-1.48073	#NAME?	-7.72095	0.00884553	0.530703	-2.22574
SLC28A2	-1.48073	#NAME?	-7.72095	0.00884553	0.530703	-2.22574
APOO	0.620075	1.25037	4.78524	0.0124873	0.533602	-2.22733
AC068946.2	-2.1012	-1.67707	-4.77953	0.0125332	0.534534	-2.23039
LZTS1	-0.78566	-3.40367	-4.77713	0.0125527	0.534534	-2.23168
ZNF490	-0.767977	-0.478713	-4.77251	0.0125901	0.535199	-2.23417
TRAPPC5	-0.913292	1.89915	-4.76746	0.0126312	0.535699	-2.23689
FGF14	1.89702	#NAME?	7.59304	0.00920399	0.530703	-2.24165
AC114490.3	1.23241	-0.407636	4.75748	0.012713	0.535699	-2.24228
Z95331.1	-0.68148	-4.44329	-4.75669	0.0127196	0.535699	-2.24271
ZNF214	-2.25827	-4.06458	-4.75662	0.0127201	0.535699	-2.24275
ZNF264	-0.625637	0.572418	-4.75527	0.0127312	0.535699	-2.24347
GABRE	-0.606878	0.680474	-4.75507	0.0127329	0.535699	-2.24359
AC009318.3	-2.14433	#NAME?	-7.57676	0.00925107	0.530703	-2.24372
NPHP1	0.719345	-3.07688	4.74867	0.0127858	0.537003	-2.24705
BCL2L15	-1.91634	#NAME?	-7.52888	0.00939146	0.530703	-2.24987
AC006460.2	1.23638	-4.68191	4.74245	0.0128374	0.53825	-2.25043
CHGB	-1.64439	#NAME?	-7.48368	0.00952675	0.530703	-2.25575
AL049766.2	-1.64439	#NAME?	-7.48368	0.00952675	0.530703	-2.25575
GAPDHS	-1.64439	#NAME?	-7.48368	0.00952675	0.530703	-2.25575
AK8	-1.64439	#NAME?	-7.48368	0.00952675	0.530703	-2.25575
OTX1	-1.64439	#NAME?	-7.48368	0.00952675	0.530703	-2.25575
AC005034.5	-1.64418	#NAME?	-7.48205	0.00953168	0.530703	-2.25597
LINC01144	-1.64418	#NAME?	-7.48205	0.00953168	0.530703	-2.25597
C12orf60	0.756372	-1.93644	4.72922	0.0129482	0.540708	-2.25763
MRPS31P5	-2.07072	-2.40743	-4.72756	0.0129622	0.540708	-2.25853
MCOLN2	1.5767	#NAME?	7.45231	0.00962223	0.530703	-2.25988
GPX8	1.31604	2.53075	4.72444	0.0129885	0.540885	-2.26023
AC112128.1	1.57638	#NAME?	7.44719	0.00963796	0.530703	-2.26056
MROH6	0.598103	-3.74071	4.72012	0.0130251	0.541491	-2.26259
LINC02884	-1.36334	-5.10532	-4.6997	0.0131997	0.546896	-2.27378
EWSAT1	-1.55297	#NAME?	-7.33811	0.00998134	0.530703	-2.27526
NRG2	-1.42769	#NAME?	-7.28949	0.0101399	0.530703	-2.28197
AC108010.1	-0.676563	2.05847	-4.67875	0.0133819	0.552223	-2.28533
AC135050.5	-1.09119	-0.925027	-4.67857	0.0133835	0.552223	-2.28543
NSG1	0.86732	-1.96909	4.67134	0.0134472	0.552223	-2.28943
SNX10	-1.80365	#NAME?	-7.21931	0.010375	0.530703	-2.29184
DECR2	0.730613	-5.08389	4.66586	0.0134957	0.552223	-2.29247
AC004801.1	0.730613	-0.213528	4.66586	0.0134957	0.552223	-2.29247
FCF1P6	0.730613	-0.938421	4.66586	0.0134957	0.552223	-2.29247
RPL5P29	0.730613	-1.52581	4.66586	0.0134957	0.552223	-2.29247
GABPB1-AS1	-0.58615	-1.14252	-4.6603	0.013545	0.552223	-2.29556
EGR2	2.65481	-5.43249	4.65767	0.0135685	0.552223	-2.29702
NBR2	-0.821597	-0.540636	-4.65684	0.0135759	0.552223	-2.29748
CLK2P1	-1.25192	-1.5973	-4.65047	0.013633	0.552352	-2.30103
EEF1A1P12	0.701343	-0.67748	4.64924	0.013644	0.552352	-2.30171
PDE3B	-2.25209	-5.86924	-4.63996	0.0137278	0.55462	-2.30689
SPTBN5	-0.584693	1.54001	-4.63349	0.0137865	0.55462	-2.31051
DEGS1	-0.624375	4.89853	-4.62965	0.0138215	0.55462	-2.31266
ATP5PO	0.655035	3.34706	4.62743	0.0138419	0.55462	-2.31391
RPS26P6	0.613563	5.14182	4.62681	0.0138476	0.55462	-2.31425
CHCHD10	0.993705	-1.78804	4.61956	0.0139141	0.55462	-2.31832
FBXL6	-1.53824	#NAME?	-7.00055	0.0111587	0.530703	-2.324
PERM1	-1.53824	#NAME?	-7.00055	0.0111587	0.530703	-2.324
PARD6A	-1.53802	#NAME?	-6.99896	0.0111646	0.530703	-2.32424
MRAP2	-1.30526	#NAME?	-6.99628	0.0111748	0.530703	-2.32465
SGSH	0.682479	1.40699	4.60624	0.0140375	0.55462	-2.32582
LINC00547	1.80086	#NAME?	6.98832	0.0112048	0.530703	-2.32586
CELSR3	-0.725089	-2.83707	-4.60537	0.0140456	0.55462	-2.32631
H2AC7	1.49365	-0.834511	4.60453	0.0140535	0.55462	-2.32679
BMS1P11	1.7015	-1.81849	4.60209	0.0140763	0.55462	-2.32816
AC092803.3	1.70123	-3.78314	4.60058	0.0140904	0.55462	-2.32901
AL139156.2	1.70123	-1.43848	4.60058	0.0140904	0.55462	-2.32901
MIR658	1.70123	0.327053	4.60058	0.0140904	0.55462	-2.32901
SSR1	0.583248	3.15497	4.59803	0.0141143	0.55462	-2.33046
AP001330.4	1.46997	#NAME?	6.94783	0.0113598	0.530703	-2.33208
AC018761.2	1.46997	#NAME?	6.94783	0.0113598	0.530703	-2.33208
AC092756.1	1.46997	#NAME?	6.94783	0.0113598	0.530703	-2.33208
KRT18P16	1.46997	#NAME?	6.94783	0.0113598	0.530703	-2.33208
LINC01003	0.648002	0.994172	4.59221	0.014169	0.55462	-2.33375
AC000093.1	3.33963	#NAME?	6.93171	0.0114223	0.530703	-2.33458
PRPF8	-0.582587	-2.66887	-4.58357	0.0142507	0.55462	-2.33865
AC132872.4	-0.692612	-2.7661	-4.58262	0.0142597	0.55462	-2.33919
AC016397.2	1.13854	-1.01937	4.57689	0.0143143	0.55462	-2.34244
CRLS1	1.02655	0.758575	4.57134	0.0143674	0.55462	-2.3456
MAPRE1P1	0.908928	-1.7712	4.56545	0.014424	0.55462	-2.34896
MYLK4	-1.01521	-4.33704	-4.56411	0.0144369	0.55462	-2.34972
AL137002.2	-1.3105	#NAME?	-6.83333	0.0118143	0.530703	-2.35011
ACTG1P3	-1.24552	#NAME?	-6.80402	0.0119347	0.530703	-2.35483
PNPLA7	-1.2987	-4.32262	-4.55107	0.0145635	0.55462	-2.35718
AL356019.2	-1.43675	#NAME?	-6.78865	0.0119985	0.530703	-2.35732
ITIH6	-1.43687	#NAME?	-6.78704	0.0120052	0.530703	-2.35759
AC009090.4	-1.43687	#NAME?	-6.78704	0.0120052	0.530703	-2.35759
AC011374.2	-1.43687	#NAME?	-6.78704	0.0120052	0.530703	-2.35759
KCNAB1	-1.43687	#NAME?	-6.78704	0.0120052	0.530703	-2.35759
DLG1-AS1	-1.43687	#NAME?	-6.78704	0.0120052	0.530703	-2.35759
HSPD1P11	-1.23605	-1.83999	-4.55035	0.0145705	0.55462	-2.35759
AC090971.4	1.2981	#NAME?	6.76868	0.0120822	0.530703	-2.36058
AL158824.1	1.2981	#NAME?	6.76868	0.0120822	0.530703	-2.36058
AL358613.1	1.2981	#NAME?	6.76868	0.0120822	0.530703	-2.36058
KRT8P46	1.2981	#NAME?	6.76868	0.0120822	0.530703	-2.36058
AC091965.5	1.2981	#NAME?	6.76868	0.0120822	0.530703	-2.36058
AC012615.2	1.2981	#NAME?	6.76868	0.0120822	0.530703	-2.36058
SPDYE13	1.2981	#NAME?	6.76868	0.0120822	0.530703	-2.36058
AL928654.2	1.2981	#NAME?	6.76868	0.0120822	0.530703	-2.36058
RNA5SP149	1.2981	#NAME?	6.76868	0.0120822	0.530703	-2.36058
HSD17B1P1	1.2981	#NAME?	6.76868	0.0120822	0.530703	-2.36058
AC007546.1	1.2981	#NAME?	6.76868	0.0120822	0.530703	-2.36058
FBLL1	1.2981	#NAME?	6.76868	0.0120822	0.530703	-2.36058
AL080243.1	1.2981	#NAME?	6.76868	0.0120822	0.530703	-2.36058
KEL	1.2981	#NAME?	6.76868	0.0120822	0.530703	-2.36058
TCP11	1.2981	#NAME?	6.76868	0.0120822	0.530703	-2.36058
TBC1D26	1.2981	#NAME?	6.76868	0.0120822	0.530703	-2.36058
AP005329.2	1.2981	#NAME?	6.76436	0.0121003	0.530703	-2.36129
RCOR2	1.26059	#NAME?	6.75685	0.0121321	0.530703	-2.36252
AC012618.1	0.686691	0.0992126	4.54135	0.0146587	0.55462	-2.36275
MIR497HG	0.686691	-3.38421	4.54135	0.0146587	0.55462	-2.36275
ZNF358	0.696023	3.4738	4.54128	0.0146593	0.55462	-2.36279
FSD1L	-0.642712	-0.65448	-4.53973	0.0146745	0.55462	-2.36367
AL512791.2	-1.01311	-1.83083	-4.53111	0.0147598	0.55462	-2.36864
RN7SKP80	1.86214	1.10311	4.53103	0.0147606	0.55462	-2.36868
HTR4	-1.28686	#NAME?	-6.71005	0.0123324	0.530703	-2.37027
WDR72	-1.28686	#NAME?	-6.71005	0.0123324	0.530703	-2.37027
HTR1F	-1.28686	#NAME?	-6.71005	0.0123324	0.530703	-2.37027
AL078604.2	-1.28686	#NAME?	-6.71005	0.0123324	0.530703	-2.37027
AC104564.3	-1.28686	#NAME?	-6.71005	0.0123324	0.530703	-2.37027
MPO	-1.28686	#NAME?	-6.71005	0.0123324	0.530703	-2.37027
AL132838.1	-1.28686	#NAME?	-6.71005	0.0123324	0.530703	-2.37027
AC091133.1	-1.28686	#NAME?	-6.71005	0.0123324	0.530703	-2.37027
HNRNPABP1	-1.28686	#NAME?	-6.71005	0.0123324	0.530703	-2.37027
AC245297.2	-1.28686	#NAME?	-6.71005	0.0123324	0.530703	-2.37027
AC009268.2	-1.28686	#NAME?	-6.71005	0.0123324	0.530703	-2.37027
AC006566.1	-1.28686	#NAME?	-6.71005	0.0123324	0.530703	-2.37027
LINC01433	-1.28686	#NAME?	-6.71005	0.0123324	0.530703	-2.37027
GRM4	-1.28686	#NAME?	-6.71005	0.0123324	0.530703	-2.37027
OMG	-1.28686	#NAME?	-6.71005	0.0123324	0.530703	-2.37027
KCNJ5	-1.28686	#NAME?	-6.71005	0.0123324	0.530703	-2.37027
TPO	-1.28686	#NAME?	-6.71005	0.0123324	0.530703	-2.37027
GABRD	-1.28686	#NAME?	-6.71005	0.0123324	0.530703	-2.37027
DCX	-1.28686	#NAME?	-6.71005	0.0123324	0.530703	-2.37027
TMEM160	0.784709	4.23904	4.52484	0.0148222	0.55462	-2.37225
PCDHAC1	1.4591	#NAME?	6.69652	0.0123912	0.530703	-2.37253
LINC02709	-2.1664	#NAME?	-6.69501	0.0123978	0.530703	-2.37278
DPY19L3	-0.828805	-0.420843	-4.51433	0.0149274	0.55462	-2.37832
SNORD32A	2.63869	1.8398	4.50926	0.0149786	0.55462	-2.38126
AC243964.3	0.862328	-2.60284	4.50921	0.0149791	0.55462	-2.38129
SRL	-1.67632	-4.09812	-4.50579	0.0150137	0.55462	-2.38327
AL391056.1	0.698788	-3.13176	4.50405	0.0150313	0.55462	-2.38427
DNHD1	-0.630379	-2.50094	-4.49852	0.0150876	0.55462	-2.38749
TUBB1	-2.20192	#NAME?	-6.58542	0.0128889	0.539487	-2.39147
GUSBP5	0.964061	-1.40877	4.48942	0.0151807	0.55462	-2.39278
AC012615.3	-1.20245	-1.04286	-4.48394	0.0152372	0.55462	-2.39598
PRNCR1	-1.20231	-4.71275	-4.48228	0.0152543	0.55462	-2.39695
MYSM1	-0.810043	0.179733	-4.47686	0.0153105	0.55462	-2.40011
PTTG3P	1.01629	0.0815288	4.47647	0.0153145	0.55462	-2.40034
PEDS1	0.625016	1.75041	4.47585	0.0153209	0.55462	-2.4007
AL359715.1	-1.68515	#NAME?	-6.53158	0.0131402	0.54535	-2.40089
JMJD4	-0.972427	0.275475	-4.46415	0.0154431	0.55462	-2.40755
TMEM37	0.965034	-0.522241	4.46014	0.0154854	0.55462	-2.40991
RPL37	0.66545	4.85218	4.4594	0.0154931	0.55462	-2.41034
H4C11	0.940338	1.8906	4.45564	0.0155328	0.55462	-2.41255
AC008840.1	1.26343	#NAME?	6.45106	0.0135288	0.552223	-2.4153
ULK4P2	-0.673127	-1.96805	-4.45087	0.0155833	0.55462	-2.41535
RAP2C-AS1	-0.820245	-2.66414	-4.44929	0.0156002	0.55462	-2.41629
PTPRZ1	-1.1991	#NAME?	-6.42726	0.0136467	0.552352	-2.41963
MT-RNR1	0.616775	10.5773	4.44238	0.0156739	0.55462	-2.42036
SYDE2	-1.14003	-1.8273	-4.44088	0.0156899	0.55462	-2.42125
AC022150.4	-0.70611	1.31761	-4.44064	0.0156925	0.55462	-2.42139
TMEM263	-0.670917	2.64953	-4.43773	0.0157237	0.55462	-2.42311
AC099332.2	0.943936	-1.24048	4.43485	0.0157546	0.55462	-2.42481
CD83	0.985664	-1.06342	4.43351	0.015769	0.55462	-2.4256
COL14A1	-1.04241	-3.32861	-4.43302	0.0157744	0.55462	-2.42589
AL596202.1	-0.883583	-2.66796	-4.42904	0.0158173	0.55462	-2.42825
AC105094.2	-1.2175	#NAME?	-6.3484	0.0140477	0.55462	-2.43422
MFN1P1	-1.2175	#NAME?	-6.3484	0.0140477	0.55462	-2.43422
SYNPO2	-0.599466	-2.6338	-4.41844	0.0159324	0.55462	-2.43453
TET3	-0.599548	0.384143	-4.41825	0.0159345	0.55462	-2.43465
GVQW3	-0.964322	-4.99126	-4.41704	0.0159478	0.55462	-2.43537
RAB11FIP1	-0.589572	-1.26427	-4.40481	0.0160822	0.55462	-2.44265
AC138811.2	-1.15468	3.78178	-4.40336	0.0160981	0.55462	-2.44351
ALOX5	-1.33059	#NAME?	-6.28705	0.0143711	0.55462	-2.44584
ACER1	-1.33072	#NAME?	-6.28561	0.0143789	0.55462	-2.44611
AC025165.5	-1.33072	#NAME?	-6.28561	0.0143789	0.55462	-2.44611
AL139349.1	-1.33072	#NAME?	-6.28561	0.0143789	0.55462	-2.44611
CYCSP24	-1.33072	#NAME?	-6.28561	0.0143789	0.55462	-2.44611
AP000254.2	-1.33072	#NAME?	-6.28561	0.0143789	0.55462	-2.44611
MED31	0.825171	1.65774	4.39682	0.0161707	0.55462	-2.44742
HSPA6	-0.959665	-2.23905	-4.38797	0.0162695	0.55462	-2.45271
SETMAR	0.586642	-0.333401	4.38162	0.0163408	0.55462	-2.45652
MT-TG	-1.62066	1.54457	-4.38095	0.0163484	0.55462	-2.45692
ATP8B5P	-1.62066	-5.4791	-4.38095	0.0163484	0.55462	-2.45692
WEE1	-0.659613	0.954381	-4.37594	0.016405	0.55462	-2.45993
BCYRN1	0.754075	3.73598	4.37561	0.0164087	0.55462	-2.46013
ZBTB20	-1.08144	-3.36613	-4.37263	0.0164424	0.55462	-2.46192
RPL21P11	0.660839	0.534836	4.36968	0.0164761	0.55462	-2.4637
ASRGL1	0.598765	0.846775	4.36513	0.0165279	0.55462	-2.46644
LAMTOR5	0.713334	3.48354	4.36296	0.0165527	0.55462	-2.46775
GRAMD2A	1.9822	#NAME?	6.16842	0.0150265	0.55462	-2.46898
AC005670.2	-4.45594	#NAME?	-6.16281	0.0150586	0.55462	-2.4701
TREM1	-1.75216	-5.371	-4.3586	0.0166028	0.55462	-2.47038
ZNF814	-1.49505	-2.65546	-4.35105	0.0166899	0.55462	-2.47494
ZNF699	-0.652445	-0.500934	-4.35073	0.0166935	0.55462	-2.47514
LINC02777	-0.813748	-4.09337	-4.3502	0.0166997	0.55462	-2.47546
AC078883.1	0.637552	-1.61207	4.34733	0.0167329	0.55462	-2.4772
TPBGL	2.09076	#NAME?	6.12691	0.0152656	0.55462	-2.47729
COL4A4	2.09076	#NAME?	6.12691	0.0152656	0.55462	-2.47729
UBALD1	0.565357	1.20904	4.34366	0.0167756	0.55462	-2.47942
AC069288.1	0.805983	0.658623	4.33742	0.0168484	0.55462	-2.48321
LINC01816	1.38109	-0.606162	4.33417	0.0168865	0.55462	-2.48518
AC073367.1	-2.09122	-2.0777	-4.33063	0.0169281	0.55462	-2.48734
AC069236.1	-1.0709	-1.11715	-4.32567	0.0169867	0.55462	-2.49036
KMT2A	-0.615416	0.561339	-4.31279	0.0171399	0.55462	-2.49822
ROS1	-1.22284	-4.41636	-4.31232	0.0171454	0.55462	-2.49851
AC008878.1	1.16366	1.7425	4.3122	0.0171469	0.55462	-2.49858
FAM221A	-0.865713	-1.91855	-4.30333	0.0172534	0.55462	-2.50401
SGMS1-AS1	-0.545444	-2.87368	-4.29614	0.0173404	0.55462	-2.50843
RNU1-4	2.62257	8.33445	4.29587	0.0173436	0.55462	-2.50859
AL928654.3	2.39088	-1.40984	4.2934	0.0173736	0.55462	-2.51011
SNRPF	0.554192	3.32297	4.28953	0.0174208	0.55462	-2.51249
SNORD19C	-1.29862	2.01557	-4.28134	0.0175211	0.55462	-2.51754
EML5	-1.29862	-5.66187	-4.28134	0.0175211	0.55462	-2.51754
AC011586.2	-1.20249	-2.28616	-4.28072	0.0175287	0.55462	-2.51792
LINC01426	1.25485	#NAME?	5.93105	0.0164681	0.55462	-2.51811
LCT	1.25485	#NAME?	5.93105	0.0164681	0.55462	-2.51811
CACNB2	1.25449	#NAME?	5.92936	0.0164791	0.55462	-2.51848
DENND2A	1.25449	#NAME?	5.92935	0.0164791	0.55462	-2.51848
GRIA2	1.25449	#NAME?	5.92935	0.0164791	0.55462	-2.51848
PAEP	1.25449	#NAME?	5.92935	0.0164791	0.55462	-2.51848
RGS18	1.25449	#NAME?	5.92935	0.0164791	0.55462	-2.51848
LINC01583	1.25449	#NAME?	5.92935	0.0164791	0.55462	-2.51848
IL1RAPL2	1.25449	#NAME?	5.92935	0.0164791	0.55462	-2.51848
TEKT5	1.25449	#NAME?	5.92935	0.0164791	0.55462	-2.51848
GXYLT1P3	1.25449	#NAME?	5.92935	0.0164791	0.55462	-2.51848
AF106564.1	1.25449	#NAME?	5.92935	0.0164791	0.55462	-2.51848
HNRNPH1P1	1.25449	#NAME?	5.92935	0.0164791	0.55462	-2.51848
CDC42-IT1	1.25449	#NAME?	5.92935	0.0164791	0.55462	-2.51848
CNBD1	1.25449	#NAME?	5.92935	0.0164791	0.55462	-2.51848
AC023310.1	1.25449	#NAME?	5.92935	0.0164791	0.55462	-2.51848
AL136038.2	1.25449	#NAME?	5.92935	0.0164791	0.55462	-2.51848
PRDX3P1	1.25449	#NAME?	5.92935	0.0164791	0.55462	-2.51848
AC020612.1	1.25449	#NAME?	5.92935	0.0164791	0.55462	-2.51848
AC087672.2	1.25449	#NAME?	5.92935	0.0164791	0.55462	-2.51848
AC091180.4	1.25449	#NAME?	5.92935	0.0164791	0.55462	-2.51848
KRT1	1.25449	#NAME?	5.92935	0.0164791	0.55462	-2.51848
AP002812.1	1.25449	#NAME?	5.92935	0.0164791	0.55462	-2.51848
ATP5MC1P2	1.25449	#NAME?	5.92935	0.0164791	0.55462	-2.51848
OR10J4	1.25449	#NAME?	5.92935	0.0164791	0.55462	-2.51848
AC092471.1	1.25449	#NAME?	5.92935	0.0164791	0.55462	-2.51848
DDX4	1.25449	#NAME?	5.92935	0.0164791	0.55462	-2.51848
CFAP161	1.25449	#NAME?	5.92935	0.0164791	0.55462	-2.51848
AKR1B15	1.25449	#NAME?	5.92935	0.0164791	0.55462	-2.51848
DGUOK-AS1	1.25449	#NAME?	5.92935	0.0164791	0.55462	-2.51848
SVOPL	1.25449	#NAME?	5.92935	0.0164791	0.55462	-2.51848
SLC6A11	1.25449	#NAME?	5.92935	0.0164791	0.55462	-2.51848
CHRD	1.25449	#NAME?	5.92935	0.0164791	0.55462	-2.51848
UGT8	1.25449	#NAME?	5.92935	0.0164791	0.55462	-2.51848
C11orf65	1.25449	#NAME?	5.92935	0.0164791	0.55462	-2.51848
AC129507.1	1.25449	#NAME?	5.92935	0.0164791	0.55462	-2.51848
ATP1A2	1.25449	#NAME?	5.92935	0.0164791	0.55462	-2.51848
RPS26P8	2.02334	-0.810981	4.27931	0.0175461	0.55462	-2.51879
AC233699.1	-1.99485	-2.37069	-4.27326	0.0176208	0.55462	-2.52253
CEND1	0.846	-1.89191	4.27105	0.0176482	0.55462	-2.52389
AK4P3	-0.788947	0.233979	-4.26888	0.0176751	0.55462	-2.52524
AC007613.1	-0.739644	-1.00839	-4.26494	0.0177241	0.55462	-2.52768
NDUFB4P12	0.612345	0.722828	4.26283	0.0177505	0.55462	-2.52898
LCA5L	-1.82092	-5.44885	-4.26199	0.0177611	0.55462	-2.52951
MBD4	0.580588	1.67742	4.26188	0.0177623	0.55462	-2.52957
ELAVL2	1.663	#NAME?	5.87283	0.0168508	0.55462	-2.53078
ANO7	-0.77202	-2.31483	-4.25553	0.017842	0.55462	-2.53352
AC020661.1	-2.25553	#NAME?	-5.85562	0.0169663	0.55462	-2.53457
AL583722.1	0.793534	0.874	4.25103	0.0178986	0.55462	-2.53631
NBEA	-0.72858	-1.98196	-4.24973	0.0179152	0.55462	-2.53713
SLFNL1-AS1	-1.08218	-1.32759	-4.24837	0.0179323	0.55462	-2.53797
MYH14	-0.706404	-4.90196	-4.24743	0.0179442	0.55462	-2.53856
CEACAM19	-0.607942	0.0682962	-4.24648	0.0179563	0.55462	-2.53915
AC011498.7	-1.16006	-2.13009	-4.24578	0.0179651	0.55462	-2.53958
AC118344.1	-1.41646	#NAME?	-5.81459	0.0172461	0.55462	-2.54369
AL031320.2	-2.15586	-2.62204	-4.23234	0.0181366	0.55462	-2.54797
LINC02561	-1.38359	-1.12865	-4.22846	0.0181864	0.55462	-2.5504
NDUFB1	0.542855	2.08871	4.22337	0.0182521	0.55462	-2.55359
ADGRB2	1.283	-4.51663	4.22301	0.0182567	0.55462	-2.55381
KNDC1	1.10472	#NAME?	5.76031	0.0176262	0.55462	-2.55597
SYNE4	1.10472	#NAME?	5.76031	0.0176262	0.55462	-2.55597
RGS22	1.10472	#NAME?	5.76031	0.0176262	0.55462	-2.55597
ADPGK-AS1	1.10472	#NAME?	5.76031	0.0176262	0.55462	-2.55597
CLGN	1.10472	#NAME?	5.76031	0.0176262	0.55462	-2.55597
RAPSN	1.10472	#NAME?	5.76031	0.0176262	0.55462	-2.55597
AC067751.1	1.10472	#NAME?	5.76031	0.0176262	0.55462	-2.55597
H4C4	1.10472	#NAME?	5.76031	0.0176262	0.55462	-2.55597
AC098935.1	1.10472	#NAME?	5.76031	0.0176262	0.55462	-2.55597
RNA5SP335	1.10472	#NAME?	5.76031	0.0176262	0.55462	-2.55597
SCARNA18	1.10472	#NAME?	5.76031	0.0176262	0.55462	-2.55597
AC068338.3	1.10472	#NAME?	5.76031	0.0176262	0.55462	-2.55597
AP002381.1	1.10472	#NAME?	5.76031	0.0176262	0.55462	-2.55597
AC005840.3	1.10472	#NAME?	5.76031	0.0176262	0.55462	-2.55597
RPL24P7	1.10472	#NAME?	5.76031	0.0176262	0.55462	-2.55597
AL022069.1	1.10472	#NAME?	5.76031	0.0176262	0.55462	-2.55597
NLRP4	1.10472	#NAME?	5.76031	0.0176262	0.55462	-2.55597
AL118508.2	1.10472	#NAME?	5.76031	0.0176262	0.55462	-2.55597
CLDN3	1.10472	#NAME?	5.76031	0.0176262	0.55462	-2.55597
FCRL4	1.10472	#NAME?	5.76031	0.0176262	0.55462	-2.55597
LINC02732	1.06986	-4.91648	4.20975	0.0184293	0.55462	-2.56214
KIAA1958	-1.12801	-4.80273	-4.20571	0.0184823	0.55462	-2.56469
AC104297.1	0.561595	1.02694	4.19507	0.0186228	0.55462	-2.5714
BX890604.1	-0.657616	-2.22875	-4.1941	0.0186356	0.55462	-2.57201
ADIRF	0.649175	2.64304	4.18758	0.0187225	0.55462	-2.57614
TRABD2A	-0.649592	-1.68041	-4.18739	0.018725	0.55462	-2.57625
TWNK	1.04454	-0.011129	4.1851	0.0187557	0.55462	-2.57771
RPL37P6	0.776973	3.42951	4.18345	0.0187776	0.55462	-2.57875
AL359878.1	2.49398	-4.91754	4.17881	0.01884	0.55462	-2.58169
AC016629.1	2.49398	-0.26934	4.17881	0.01884	0.55462	-2.58169
SLC23A3	-0.731192	-3.25548	-4.17557	0.0188837	0.55462	-2.58375
GOLGA6L5P	-0.936889	-0.819019	-4.17093	0.0189464	0.55462	-2.5867
IHO1	-0.612668	-0.988236	-4.16477	0.0190301	0.55462	-2.59062
RNU2-2P	2.69261	4.51675	4.16474	0.0190305	0.55462	-2.59064
AC079905.1	0.654697	-0.443959	4.16049	0.0190885	0.55462	-2.59335
RHOT1P2	0.654697	0.0684461	4.16049	0.0190885	0.55462	-2.59335
MYO7B	-0.532032	-3.70685	-4.16018	0.0190929	0.55462	-2.59355
RPSAP18	0.640524	-0.0358319	4.1595	0.0191021	0.55462	-2.59398
LRP1B	-0.909905	-4.95851	-4.15811	0.0191212	0.55462	-2.59487
ZNF337-AS1	1.78647	-4.90029	4.1555	0.0191569	0.55462	-2.59653
ARHGAP40	1.09352	#NAME?	5.58352	0.0189475	0.55462	-2.59755
RPL12P38	0.58785	-0.873836	4.15301	0.0191911	0.55462	-2.59812
PLCH1	-2.14937	#NAME?	-5.58002	0.0189751	0.55462	-2.5984
SNORD3B-1	2.21662	1.22726	4.1463	0.0192838	0.55462	-2.60241
UBL7-AS1	1.89738	#NAME?	5.5602	0.019132	0.55462	-2.60323
LMBR1	-0.530769	1.12016	-4.13926	0.0193817	0.55462	-2.60693
AC092134.1	0.564692	2.5135	4.13593	0.0194282	0.55462	-2.60907
LINC00639	1.10492	-5.90806	4.1359	0.0194286	0.55462	-2.60909
VAMP7	-0.742267	3.2225	-4.13348	0.0194625	0.55462	-2.61064
KLF10	-0.525234	2.95439	-4.13303	0.0194688	0.55462	-2.61093
AC110749.1	0.673847	1.13842	4.13182	0.0194858	0.55462	-2.61171
MTHFS	0.563961	1.32632	4.13106	0.0194965	0.55462	-2.6122
DEPTOR	1.94709	-3.1198	4.12937	0.0195201	0.55462	-2.61328
NTNG2	-0.78041	-3.95567	-4.12828	0.0195355	0.55462	-2.61398
PRRT3	-1.11738	-1.7562	-4.12723	0.0195503	0.55462	-2.61466
CSPG4P11	-0.871688	-1.80352	-4.12139	0.0196328	0.55462	-2.61842
ARMCX4	-0.935147	0.615577	-4.11694	0.019696	0.55462	-2.62129
LDHAP2	1.15471	-2.24633	4.11502	0.0197233	0.55462	-2.62253
PPM1E	1.15471	-4.98183	4.11502	0.0197233	0.55462	-2.62253
BNC2-AS1	1.23634	-0.0493156	4.11367	0.0197425	0.55462	-2.6234
HERC2P9	-0.520516	-0.520751	-4.11141	0.0197748	0.55462	-2.62486
HSPB8	0.661474	2.1518	4.1112	0.0197777	0.55462	-2.625
SUB1P3	0.59904	1.58011	4.111	0.0197807	0.55462	-2.62513
FIRRE	-0.55218	-3.69606	-4.10933	0.0198045	0.55462	-2.62621
AC008875.1	1.54721	#NAME?	5.46392	0.0199202	0.55462	-2.62716
PKD1P2	-0.799593	-2.22019	-4.10484	0.019869	0.55462	-2.62912
C21orf91	0.537028	0.631011	4.10479	0.0198697	0.55462	-2.62915
AC012459.1	-0.800563	-2.66233	-4.10151	0.0199169	0.55462	-2.63127
TCF3P1	-0.735881	-1.645	-4.10143	0.019918	0.55462	-2.63132
MIR4426	0.544994	6.44695	4.10091	0.0199256	0.55462	-2.63166
HOXA13	-1.06046	-2.32094	-4.10069	0.0199288	0.55462	-2.63181
UCP3	0.815788	-2.12767	4.09992	0.0199399	0.55462	-2.6323
RPS21P4	0.815788	1.8665	4.09992	0.0199399	0.55462	-2.6323
LINC00920	-0.829402	-0.809494	-4.09963	0.019944	0.55462	-2.63249
EMSLR	-0.55591	-2.20351	-4.0952	0.0200081	0.55462	-2.63536
DUOX1	1.14833	#NAME?	5.4276	0.0202294	0.55462	-2.63639
SLC13A1	1.14833	#NAME?	5.4276	0.0202294	0.55462	-2.63639
OR2T10	1.14833	#NAME?	5.4276	0.0202294	0.55462	-2.63639
RBMXL2	1.14833	#NAME?	5.4276	0.0202294	0.55462	-2.63639
GUCY2C	1.14833	#NAME?	5.4276	0.0202294	0.55462	-2.63639
AC012213.5	1.14833	#NAME?	5.4276	0.0202294	0.55462	-2.63639
CPNE9	1.14833	#NAME?	5.4276	0.0202294	0.55462	-2.63639
AC017104.4	1.14833	#NAME?	5.4276	0.0202294	0.55462	-2.63639
MTCO2P22	1.14833	#NAME?	5.4276	0.0202294	0.55462	-2.63639
OR9A2	1.14833	#NAME?	5.4276	0.0202294	0.55462	-2.63639
RPL23AP81	1.14833	#NAME?	5.4276	0.0202294	0.55462	-2.63639
VN1R80P	1.14833	#NAME?	5.4276	0.0202294	0.55462	-2.63639
AC099063.2	1.14833	#NAME?	5.4276	0.0202294	0.55462	-2.63639
AL445493.1	1.14833	#NAME?	5.4276	0.0202294	0.55462	-2.63639
AC005104.1	1.14833	#NAME?	5.4276	0.0202294	0.55462	-2.63639
AC009951.2	1.14833	#NAME?	5.4276	0.0202294	0.55462	-2.63639
SNORD114-20	1.14833	#NAME?	5.4276	0.0202294	0.55462	-2.63639
SNORA30	1.14833	#NAME?	5.4276	0.0202294	0.55462	-2.63639
SNORD51	1.14833	#NAME?	5.4276	0.0202294	0.55462	-2.63639
AC080075.1	1.14833	#NAME?	5.4276	0.0202294	0.55462	-2.63639
IGLJ3	1.14833	#NAME?	5.4276	0.0202294	0.55462	-2.63639
AC027288.2	1.14833	#NAME?	5.4276	0.0202294	0.55462	-2.63639
SLC25A5P6	1.14833	#NAME?	5.4276	0.0202294	0.55462	-2.63639
AC011921.3	1.14833	#NAME?	5.4276	0.0202294	0.55462	-2.63639
AC020934.1	1.14833	#NAME?	5.4276	0.0202294	0.55462	-2.63639
AC090510.2	1.14833	#NAME?	5.4276	0.0202294	0.55462	-2.63639
OR52K1	1.14833	#NAME?	5.4276	0.0202294	0.55462	-2.63639
BPIFC	1.14833	#NAME?	5.4276	0.0202294	0.55462	-2.63639
RAD51AP2	1.14833	#NAME?	5.4276	0.0202294	0.55462	-2.63639
OR5K1	1.14833	#NAME?	5.4276	0.0202294	0.55462	-2.63639
AC079336.7	1.14833	#NAME?	5.4276	0.0202294	0.55462	-2.63639
BMP2KL	1.14833	#NAME?	5.4276	0.0202294	0.55462	-2.63639
SLC7A3	1.14833	#NAME?	5.4276	0.0202294	0.55462	-2.63639
POU2F3	1.14833	#NAME?	5.4276	0.0202294	0.55462	-2.63639
SHQ1P1	1.14833	#NAME?	5.4276	0.0202294	0.55462	-2.63639
BACH1-IT2	1.14833	#NAME?	5.4276	0.0202294	0.55462	-2.63639
FGF18	1.14833	#NAME?	5.4276	0.0202294	0.55462	-2.63639
TSPEAR-AS2	1.14833	#NAME?	5.4276	0.0202294	0.55462	-2.63639
TMEM119	1.14797	#NAME?	5.42589	0.020244	0.55462	-2.63683
CSGALNACT2P1	1.14797	#NAME?	5.42589	0.020244	0.55462	-2.63683
AC117503.3	1.14797	#NAME?	5.42589	0.020244	0.55462	-2.63683
EEF1B2P1	0.569833	0.097867	4.08928	0.0200942	0.55462	-2.63921
RPL26P36	0.610596	4.04116	4.08746	0.0201208	0.55462	-2.6404
NDUFAF2	0.909924	0.271291	4.08588	0.0201439	0.55462	-2.64143
TAFA2	-0.994593	-5.32424	-4.08482	0.0201594	0.55462	-2.64211
LPP	-1.07315	1.42719	-4.08216	0.0201984	0.55462	-2.64385
HPN	1.03507	#NAME?	5.39439	0.0205178	0.555603	-2.64494
AC025678.3	-0.702569	-3.77072	-4.07762	0.0202652	0.55462	-2.64681
AL158211.5	1.29162	-1.78596	4.07627	0.0202851	0.55462	-2.64769
POTEKP	0.616204	-3.7877	4.07337	0.0203279	0.55462	-2.64958
MIXL1	0.616204	-3.79536	4.07337	0.0203279	0.55462	-2.64958
DHRSX-IT1	0.616204	-1.33291	4.07337	0.0203279	0.55462	-2.64958
METTL8P1	0.616204	-1.24143	4.07337	0.0203279	0.55462	-2.64958
BOC	0.616204	-6.26136	4.07337	0.0203279	0.55462	-2.64958
C18orf32	0.619552	0.373671	4.07059	0.0203691	0.555126	-2.6514
IMPG2	-2.71516	-4.55614	-4.06816	0.0204052	0.555492	-2.65299
ARHGAP9	-1.59128	-4.93586	-4.06174	0.0205008	0.555603	-2.65719
PMFBP1	-1.59125	-5.37826	-4.06053	0.020519	0.555603	-2.65799
NBPF19	-2.3061	-1.94149	-4.05988	0.0205287	0.555603	-2.65841
FTH1P1	-0.9597	-1.25373	-4.05916	0.0205395	0.555603	-2.65888
MFAP3	-0.688742	1.35111	-4.05878	0.0205452	0.555603	-2.65913
BATF	-1.02383	#NAME?	-5.33851	0.021016	0.560831	-2.65955
KLB	-1.02383	#NAME?	-5.33851	0.021016	0.560831	-2.65955
GUSBP15	-2.88828	#NAME?	-5.33664	0.021033	0.560831	-2.66004
AC120114.3	-1.29863	-1.25084	-4.0553	0.0205973	0.5564	-2.66141
AC118758.2	-1.16713	-6.54293	-4.0535	0.0206246	0.556523	-2.6626
DGKD	-0.522155	0.428879	-4.05161	0.0206529	0.556676	-2.66384
AC018644.1	0.529345	0.593833	4.04476	0.0207566	0.558857	-2.66835
DSCAML1	0.994071	-5.58112	4.03904	0.0208437	0.560585	-2.67211
AL592424.1	-0.89681	-1.52231	-4.03712	0.020873	0.560759	-2.67338
CAPG	0.525302	2.81164	4.03187	0.0209535	0.560831	-2.67685
GABRR2	0.51247	-1.28994	4.02704	0.0210278	0.560831	-2.68004
AL441992.2	2.6847	-0.158047	4.02653	0.0210357	0.560831	-2.68038
EDRF1-DT	-0.962987	#NAME?	-5.25434	0.0217987	0.571587	-2.6821
RPS3AP38	-0.910058	-1.00651	-4.0237	0.0210795	0.561387	-2.68225
CCDC58P3	-0.95361	0.842767	-4.02075	0.0211251	0.561993	-2.68421
LINC01119	1.89759	-4.16096	4.01739	0.0211774	0.562772	-2.68643
CCDC183	1.65479	-4.39781	4.01501	0.0212145	0.562974	-2.68801
CYP7A1	2.05802	#NAME?	5.23073	0.0220255	0.574422	-2.68854
SALL2	-0.952322	-5.06064	-4.01367	0.0212353	0.562974	-2.6889
BCHE	0.827003	-2.84642	4.01249	0.0212538	0.562974	-2.68969
ANKRD53	0.590087	-1.75639	4.01058	0.0212836	0.563156	-2.69095
AC127070.4	-1.66728	-1.79873	-3.99614	0.0215114	0.567706	-2.70057
STAB1	-0.549349	4.57578	-3.99586	0.0215158	0.567706	-2.70076
LINC02762	0.575269	-0.869436	3.99527	0.0215251	0.567706	-2.70115
AC104109.3	-1.46654	#NAME?	-5.18202	0.0225036	0.581631	-2.70201
B3GAT2	-1.01282	#NAME?	-5.17143	0.0226094	0.582526	-2.70497
PDZK1IP1	-1.01282	#NAME?	-5.17143	0.0226094	0.582526	-2.70497
TMEM30BP1	-1.95965	-2.25104	-3.98865	0.0216305	0.569875	-2.70557
ZNF849P	-1.88367	-3.34933	-3.98333	0.0217157	0.571505	-2.70913
AC112229.3	-1.42219	-0.123337	-3.98151	0.0217451	0.571587	-2.71035
MOB4	0.675365	2.28107	3.97818	0.0217986	0.571587	-2.71258
CIAPIN1	0.691649	2.46527	3.97735	0.021812	0.571587	-2.71313
GPR156	-1.80536	#NAME?	-5.13822	0.022946	0.583905	-2.71432
AC015871.6	-1.80536	#NAME?	-5.13822	0.022946	0.583905	-2.71432
NWD2	-1.80536	#NAME?	-5.13822	0.022946	0.583905	-2.71432
TDG	-0.815528	1.80747	-3.96868	0.0219527	0.574422	-2.71896
AC234781.3	-0.69436	0.546267	-3.96414	0.0220266	0.574422	-2.72201
FGD5-AS1	-0.583268	2.17797	-3.96349	0.0220373	0.574422	-2.72245
AC091849.1	2.45548	#NAME?	5.09657	0.0233777	0.584618	-2.7262
AC090204.1	0.847723	-0.956767	3.957	0.0221437	0.575901	-2.72682
TTC28-AS1	0.576687	-3.92251	3.95663	0.0221499	0.575901	-2.72707
H2BP1	-0.661109	-0.408722	-3.95574	0.0221645	0.575901	-2.72767
MIP	1.44057	#NAME?	5.08733	0.023475	0.584618	-2.72886
AC015813.6	-1.0594	-0.145762	-3.94996	0.0222599	0.577769	-2.73157
ATP5MPL	0.538069	2.0551	3.9469	0.0223107	0.578474	-2.73364
FAM241B	1.29415	-2.05376	3.94355	0.0223664	0.579307	-2.73591
AC004967.2	-0.901913	-0.615546	-3.93657	0.0224831	0.581631	-2.74064
SLC29A2	-1.06758	#NAME?	-5.04401	0.0239388	0.585907	-2.74145
ZFP41	-0.599146	0.866622	-3.93344	0.0225356	0.581846	-2.74276
S1PR2	-0.511762	0.285736	-3.92387	0.0226973	0.583905	-2.74927
SIM1	-0.648873	-3.95779	-3.92126	0.0227416	0.583905	-2.75104
SEMA6B	0.541575	5.4379	3.91973	0.0227675	0.583905	-2.75208
NECAP2	-0.576235	3.25093	-3.91859	0.0227869	0.583905	-2.75286
AC004706.3	-0.608691	-0.275917	-3.91671	0.022819	0.583905	-2.75414
AL135905.2	0.676044	2.58778	3.91291	0.0228841	0.583905	-2.75673
MRPL17	0.542197	3.85748	3.91075	0.022921	0.583905	-2.75821
CFAP44	-1.63014	-3.72464	-3.89893	0.0231251	0.584618	-2.76629
RYKP1	0.908745	-2.60334	3.89881	0.0231273	0.584618	-2.76638
MAP3K19	1.86241	-6.98207	3.89521	0.0231898	0.584618	-2.76884
AL162171.3	-1.13936	-2.94986	-3.89503	0.0231929	0.584618	-2.76896
ZFR2	1.59058	#NAME?	4.94695	0.0250247	0.598528	-2.77038
KPRP	1.59058	#NAME?	4.94695	0.0250247	0.598528	-2.77038
HS1BP3-IT1	1.59058	#NAME?	4.94695	0.0250247	0.598528	-2.77038
AC020604.1	-1.29859	-3.9276	-3.88746	0.0233253	0.584618	-2.77416
CCDC154	-1.29859	-4.94675	-3.88746	0.0233253	0.584618	-2.77416
AL021578.1	-1.29859	-2.49864	-3.88746	0.0233253	0.584618	-2.77416
BMS1P21	-1.29859	-1.54075	-3.88746	0.0233253	0.584618	-2.77416
RPL23AP97	-1.29859	-1.90858	-3.88746	0.0233253	0.584618	-2.77416
AC008163.1	-0.883775	-4.97024	-3.88634	0.023345	0.584618	-2.77493
PDC-AS1	-0.883775	-4.84898	-3.88634	0.023345	0.584618	-2.77493
FAM189B	-0.565391	-2.39446	-3.88475	0.023373	0.584618	-2.77603
GAN	-0.661998	-0.143905	-3.8814	0.0234319	0.584618	-2.77833
SERPINI1	0.729036	-0.634476	3.88096	0.0234398	0.584618	-2.77864
FBN2	-0.53766	-0.547288	-3.8805	0.0234478	0.584618	-2.77895
HOMER3-AS1	1.29947	-1.63867	3.88019	0.0234534	0.584618	-2.77916
TNFRSF13C	-1.44177	#NAME?	-4.9105	0.0254499	0.598676	-2.7815
AL590064.1	-2.35636	-1.57337	-3.87667	0.0235156	0.584618	-2.78159
IGSF3	-0.722655	-4.46621	-3.8766	0.0235169	0.584618	-2.78164
RAB11FIP5	-0.871697	3.00248	-3.8761	0.0235257	0.584618	-2.78198
FKBP3	0.599342	4.41914	3.87501	0.023545	0.584618	-2.78273
AC005840.1	0.70131	1.76975	3.87378	0.023567	0.584618	-2.78358
GADD45GIP1	0.633756	5.17094	3.87347	0.0235725	0.584618	-2.7838
RPA3	0.797075	0.773879	3.86967	0.0236402	0.585299	-2.78642
ZNF625-ZNF20	3.34855	#NAME?	4.89237	0.0256652	0.598676	-2.78708
ADRA1D	0.567789	-1.10186	3.86778	0.0236738	0.585299	-2.78772
KRT8P10	1.49407	-3.13152	3.86639	0.0236987	0.585299	-2.78868
NTAN1P2	1.49407	-2.50919	3.86639	0.0236987	0.585299	-2.78868
SNORA53	1.52324	1.50697	3.86524	0.0237193	0.585299	-2.78948
LTC4S	1.45905	#NAME?	4.87946	0.0258201	0.598676	-2.79109
AL139220.2	1.45903	#NAME?	4.87708	0.0258487	0.598676	-2.79182
MYCBP	0.511968	2.44139	3.8616	0.0237847	0.585907	-2.792
LINC01358	0.598438	-3.59679	3.85861	0.0238386	0.585907	-2.79407
Z97986.1	-0.528403	0.27605	-3.85769	0.0238551	0.585907	-2.7947
AC002467.1	0.520824	-1.6262	3.85649	0.0238767	0.585907	-2.79554
STX16-NPEPL1	-0.560431	-1.77529	-3.85479	0.0239075	0.585907	-2.79671
NIM1K	2.33969	#NAME?	4.85624	0.0261017	0.598676	-2.79833
AL359921.1	2.33969	#NAME?	4.85624	0.0261017	0.598676	-2.79833
LLGL2	0.571724	-2.03628	3.85166	0.0239641	0.585907	-2.79888
CD101	1.28637	-4.91891	3.85089	0.0239781	0.585907	-2.79942
AC090971.1	1.28637	-1.73087	3.85089	0.0239781	0.585907	-2.79942
NFKBIB	1.28637	-4.01845	3.85063	0.0239828	0.585907	-2.7996
MYOM1	-1.6992	#NAME?	-4.83608	0.0263497	0.598676	-2.80466
AC018809.2	-1.6992	#NAME?	-4.83608	0.0263497	0.598676	-2.80466
LNCAROD	-0.924289	#NAME?	-4.81951	0.0265561	0.598676	-2.80991
AC020659.1	-2.32084	-6.56779	-3.83571	0.0242558	0.591986	-2.80998
C8G	0.972738	#NAME?	4.81545	0.0266069	0.598676	-2.81119
MT1F	1.95668	-2.36289	3.82594	0.0244364	0.595802	-2.81679
SCUBE3	-0.713552	-1.08939	-3.82205	0.024509	0.596805	-2.81952
CASTOR1	0.678137	-0.996892	3.82078	0.0245327	0.596805	-2.8204
ARPC3P5	0.777321	0.325744	3.81656	0.0246117	0.596923	-2.82336
LINC00942	-0.513505	-1.72402	-3.81589	0.0246242	0.596923	-2.82383
AC069234.2	-0.637592	-1.37592	-3.81567	0.0246284	0.596923	-2.82398
UPK3BL1	-2.63627	#NAME?	-4.77018	0.0271835	0.598676	-2.8257
SLC46A3	1.03386	-1.70391	3.8089	0.0247559	0.598528	-2.82873
LINC02577	1.02522	-1.75372	3.80334	0.0248612	0.598528	-2.83264
AL117348.2	0.6873	-0.691005	3.80318	0.0248642	0.598528	-2.83275
AL772307.1	-1.66713	-1.31776	-3.79697	0.0249825	0.598528	-2.83712
DDX10P2	0.651483	-2.45242	3.79676	0.0249865	0.598528	-2.83727
AC099489.1	-0.849739	-3.35361	-3.79643	0.0249928	0.598528	-2.8375
SFRP1	-0.5262	0.0486842	-3.79471	0.0250257	0.598528	-2.83871
CLEC2B	0.550571	2.81257	3.79413	0.0250367	0.598528	-2.83912
PSME2P2	0.546791	3.97045	3.79363	0.0250463	0.598528	-2.83947
AC068522.1	1.23061	-0.402128	3.79361	0.0250468	0.598528	-2.83949
H3C3	1.33281	0.0229968	3.79289	0.0250607	0.598528	-2.84
AF117829.1	-0.528402	-2.06671	-3.7902	0.0251123	0.598676	-2.84189
LINC02210	1.24035	-3.39047	3.78917	0.025132	0.598676	-2.84262
TBC1D10C	-1.79868	-5.4268	-3.78809	0.0251528	0.598676	-2.84338
TPGS1	0.528787	1.84984	3.78362	0.0252391	0.598676	-2.84654
AC016629.3	0.482337	-1.36788	3.78286	0.0252538	0.598676	-2.84708
CTAGE6	-0.591314	-3.73137	-3.77763	0.0253554	0.598676	-2.85078
ENTR1P2	-0.591314	-2.38123	-3.77763	0.0253554	0.598676	-2.85078
RSL24D1P11	-0.591314	-1.32222	-3.77763	0.0253554	0.598676	-2.85078
TMEM161BP1	-0.591314	-2.89142	-3.77763	0.0253554	0.598676	-2.85078
RAB40A	-0.591314	-4.69751	-3.77763	0.0253554	0.598676	-2.85078
AL356585.1	-0.706576	-0.341461	-3.77717	0.0253643	0.598676	-2.8511
PTPDC1	-0.536872	0.0660453	-3.77438	0.0254186	0.598676	-2.85308
BCOR	-0.570187	0.23362	-3.77418	0.0254227	0.598676	-2.85322
AL391650.1	0.991499	#NAME?	4.68333	0.0283387	0.598676	-2.8542
AL138828.1	0.867953	-4.47266	3.76774	0.0255486	0.598676	-2.85779
HOXD8	0.499752	1.15313	3.76771	0.0255494	0.598676	-2.85781
TLR7	-0.895647	#NAME?	-4.67016	0.0285197	0.598676	-2.8586
AC087392.1	-0.895526	#NAME?	-4.66952	0.0285284	0.598676	-2.85881
CACNA1F	-0.895283	#NAME?	-4.66826	0.0285459	0.598676	-2.85923
SORCS3	-0.895283	#NAME?	-4.66826	0.0285459	0.598676	-2.85923
ATP12A	-0.895283	#NAME?	-4.66826	0.0285459	0.598676	-2.85923
PCDHA8	-0.895283	#NAME?	-4.66826	0.0285459	0.598676	-2.85923
CCDC175	-0.895283	#NAME?	-4.66826	0.0285459	0.598676	-2.85923
NEBL-AS1	-0.895283	#NAME?	-4.66826	0.0285459	0.598676	-2.85923
RPS6P26	-0.895283	#NAME?	-4.66826	0.0285459	0.598676	-2.85923
RPS3AP44	-0.895283	#NAME?	-4.66826	0.0285459	0.598676	-2.85923
AC124248.2	-0.895283	#NAME?	-4.66826	0.0285459	0.598676	-2.85923
AC078795.3	-0.895283	#NAME?	-4.66826	0.0285459	0.598676	-2.85923
AC130462.2	-0.895283	#NAME?	-4.66826	0.0285459	0.598676	-2.85923
SNORA15B-2	-0.895283	#NAME?	-4.66826	0.0285459	0.598676	-2.85923
SNORD116-29	-0.895283	#NAME?	-4.66826	0.0285459	0.598676	-2.85923
SDHCP4	-0.895283	#NAME?	-4.66826	0.0285459	0.598676	-2.85923
GLRXP3	-0.895283	#NAME?	-4.66826	0.0285459	0.598676	-2.85923
AL137918.1	-0.895283	#NAME?	-4.66826	0.0285459	0.598676	-2.85923
AP001020.3	-0.895283	#NAME?	-4.66826	0.0285459	0.598676	-2.85923
RPL23AP43	-0.895283	#NAME?	-4.66826	0.0285459	0.598676	-2.85923
TPI1P4	-0.895283	#NAME?	-4.66826	0.0285459	0.598676	-2.85923
AC018695.9	-0.895283	#NAME?	-4.66826	0.0285459	0.598676	-2.85923
CCDC158	-0.895283	#NAME?	-4.66826	0.0285459	0.598676	-2.85923
AC005280.1	-0.895283	#NAME?	-4.66826	0.0285459	0.598676	-2.85923
ALPI	-0.895283	#NAME?	-4.66826	0.0285459	0.598676	-2.85923
LINC01517	-0.895283	#NAME?	-4.66826	0.0285459	0.598676	-2.85923
CACNA1D	-0.895283	#NAME?	-4.66826	0.028546	0.598676	-2.85923
SNRPGP2	0.548327	3.03378	3.76344	0.0256332	0.598676	-2.86084
ELOC	0.490959	2.25442	3.76321	0.0256379	0.598676	-2.86101
PKD1P4	-0.489067	2.3077	-3.76215	0.0256588	0.598676	-2.86176
RNU6ATAC	1.78637	1.5362	3.76214	0.0256589	0.598676	-2.86176
SNHG17	-0.64006	-1.17401	-3.75169	0.0258663	0.598676	-2.8692
AL731533.2	2.23305	#NAME?	4.6349	0.0290122	0.598676	-2.87048
ZNF843	-2.25221	-5.42217	-3.74342	0.026032	0.598676	-2.87511
CSF3	1.06756	-2.40261	3.73802	0.0261408	0.598676	-2.87897
DOCK3	0.766019	-3.64342	3.7376	0.0261493	0.598676	-2.87927
AL662844.4	1.86234	-3.9192	3.73581	0.0261854	0.598676	-2.88055
TAL2	0.883065	#NAME?	4.60455	0.0294455	0.598676	-2.88083
CR545473.1	0.883065	#NAME?	4.60455	0.0294455	0.598676	-2.88083
AC011825.4	0.883065	#NAME?	4.60455	0.0294455	0.598676	-2.88083
AC245033.1	0.883065	#NAME?	4.60455	0.0294455	0.598676	-2.88083
AC026954.2	4.87246	-2.45622	3.73492	0.0262035	0.598676	-2.88119
H2BC18	1.23654	-2.59773	3.73066	0.0262901	0.598676	-2.88424
ZNF593	0.495438	3.72529	3.72975	0.0263086	0.598676	-2.8849
TIPARP-AS1	0.563876	-1.73429	3.72973	0.0263089	0.598676	-2.88491
ZNF606	-0.493932	-1.17973	-3.72967	0.0263101	0.598676	-2.88495
NCR3LG1	-0.725476	1.3696	-3.72932	0.0263172	0.598676	-2.8852
AC073270.2	0.993709	-1.81178	3.72731	0.0263583	0.598676	-2.88665
MSRB2	0.740909	2.08757	3.72658	0.0263732	0.598676	-2.88717
LPIN3	-0.763907	-0.423485	-3.72387	0.0264285	0.598676	-2.88911
DHRS9	0.495758	-0.481311	3.72222	0.0264624	0.598676	-2.8903
AC009403.1	0.549316	-0.818808	3.72031	0.0265017	0.598676	-2.89167
MRPL3	0.503706	3.31637	3.72022	0.0265035	0.598676	-2.89174
ZDHHC23	-0.685911	-1.79518	-3.71909	0.0265267	0.598676	-2.89255
ALMS1-IT1	-1.20213	-2.32417	-3.71867	0.0265353	0.598676	-2.89285
AC009053.2	-1.20213	-2.49219	-3.71867	0.0265353	0.598676	-2.89285
PPP2R3B	-0.648847	-4.1211	-3.71843	0.0265403	0.598676	-2.89302
MFSD3	0.481125	1.41026	3.71739	0.0265618	0.598676	-2.89377
POLR2J4	-0.582321	-0.779802	-3.71456	0.0266202	0.598676	-2.89581
OOEP	-1.75216	-3.45006	-3.7099	0.0267167	0.598676	-2.89917
EGLN1P1	-1.75216	-1.87586	-3.7099	0.0267167	0.598676	-2.89917
DCST1-AS1	-1.75216	-1.98521	-3.7099	0.0267167	0.598676	-2.89917
PAIP2B	-0.605702	-2.18923	-3.70877	0.0267401	0.598676	-2.89998
TET2	-0.522619	0.321413	-3.70781	0.0267601	0.598676	-2.90068
ZNF460	-0.605216	-0.0527294	-3.70676	0.0267818	0.598676	-2.90143
AL031595.3	-0.947994	-2.0973	-3.70537	0.0268108	0.598676	-2.90243
AC010653.2	1.28422	#NAME?	4.5352	0.0304698	0.598676	-2.90492
TFAP2E	1.28422	#NAME?	4.5352	0.0304698	0.598676	-2.90492
TULP2	1.28422	#NAME?	4.5352	0.0304698	0.598676	-2.90492
AC005912.1	0.526584	8.03122	3.7019	0.0268834	0.598676	-2.90494
MMP16	-0.608958	-1.70919	-3.70136	0.0268946	0.598676	-2.90533
IL18	0.660086	-0.603665	3.6998	0.0269274	0.598676	-2.90646
AC109486.3	1.99383	-0.348575	3.69508	0.0270265	0.598676	-2.90987
SOX9	-0.80767	-3.05421	-3.69288	0.0270728	0.598676	-2.91147
ARRDC3	-0.537855	3.23537	-3.69081	0.0271166	0.598676	-2.91297
ARPC3	0.472778	5.29003	3.68449	0.0272506	0.598676	-2.91755
NIPA1	-0.539066	-0.0123771	-3.68354	0.0272708	0.598676	-2.91824
NDUFB10	0.486539	3.08796	3.6831	0.0272801	0.598676	-2.91856
ABCA9	-1.05566	-2.5681	-3.67932	0.0273608	0.598676	-2.92131
NDUFB6	0.579076	3.6184	3.67742	0.0274014	0.598676	-2.92269
MXD1	-0.542372	0.918198	-3.67406	0.0274735	0.598676	-2.92513
AC064799.1	0.495263	5.21417	3.66918	0.0275787	0.598676	-2.92869
AC018638.4	-0.465098	2.53599	-3.66803	0.0276035	0.598676	-2.92953
AC083843.2	-0.657901	-1.71175	-3.66708	0.027624	0.598676	-2.93022
RPL35AP21	0.701337	1.17662	3.66627	0.0276416	0.598676	-2.93081
OAZ3	0.510554	-1.87424	3.66481	0.0276731	0.598676	-2.93187
TREX1	0.94006	-0.513151	3.66187	0.0277371	0.598676	-2.93402
NTHL1	0.78461	0.693659	3.66032	0.0277709	0.598676	-2.93516
CDON	-0.941394	-4.41127	-3.65944	0.02779	0.598676	-2.9358
AC018638.2	-0.620627	2.56231	-3.6571	0.027841	0.598676	-2.93751
OLFM5P	-1.86334	-2.77703	-3.65706	0.0278419	0.598676	-2.93754
FOXC2-AS1	-0.493175	0.947054	-3.6566	0.027852	0.598676	-2.93788
MRNIP	-0.496646	-0.918163	-3.6545	0.0278979	0.598676	-2.93941
DPH5	0.519445	0.496596	3.65308	0.0279288	0.598676	-2.94045
PKD1P1	-0.560426	1.67174	-3.65084	0.0279782	0.598676	-2.94209
EMP3	0.476086	4.23786	3.64844	0.0280309	0.598676	-2.94385
ARHGEF26	-0.66458	-2.82037	-3.64708	0.0280608	0.598676	-2.94484
EMC3-AS1	-0.521323	-0.117569	-3.64541	0.0280978	0.598676	-2.94607
GRIN2D	-0.572896	-1.31548	-3.64257	0.0281605	0.598676	-2.94815
GLTPP1	-1.20234	-0.196971	-3.63923	0.0282346	0.598676	-2.95061
SCML1	-0.482036	0.699632	-3.6375	0.0282731	0.598676	-2.95188
H2BS1	0.726338	1.25894	3.63376	0.0283565	0.598676	-2.95463
GPR173	-0.560765	0.702519	-3.63352	0.0283619	0.598676	-2.95481
IFNL1	-0.640926	-0.0522213	-3.63287	0.0283764	0.598676	-2.95528
JOSD2	0.493341	2.79272	3.63099	0.0284184	0.598676	-2.95667
GUSBP13	-1.09119	-1.14628	-3.63033	0.0284334	0.598676	-2.95716
AL031775.1	0.683058	-0.00896522	3.62993	0.0284422	0.598676	-2.95745
ACSBG1	-1.40924	#NAME?	-4.38293	0.0328964	0.598676	-2.95998
RPL24P8	0.65896	4.95588	3.62644	0.0285206	0.598676	-2.96002
AC005363.1	-0.980397	1.14903	-3.62152	0.0286315	0.598676	-2.96365
H3P47	0.855057	2.14996	3.61997	0.0286668	0.598676	-2.9648
LINC01094	0.558872	-3.60872	3.61966	0.0286736	0.598676	-2.96502
SUV39H2	-0.529084	1.17794	-3.61894	0.0286899	0.598676	-2.96555
SDR39U1	0.528193	-0.626922	3.61739	0.0287251	0.598676	-2.9667
CDC42-AS1	1.0904	#NAME?	4.36447	0.0332083	0.598676	-2.96687
SNHG8	0.508624	0.332263	3.6171	0.0287318	0.598676	-2.96692
DUSP23	0.548007	4.65995	3.60984	0.0288971	0.598676	-2.97228
TTC1	0.538367	4.18753	3.60904	0.0289155	0.598676	-2.97288
GPRASP2	1.10894	-1.94275	3.60849	0.0289282	0.598676	-2.97329
AC010460.3	1.15468	-2.13444	3.60797	0.0289399	0.598676	-2.97367
AP002383.3	1.3972	#NAME?	4.34549	0.0335334	0.598676	-2.974
HSPE1P8	1.3972	#NAME?	4.34549	0.0335334	0.598676	-2.974
CLLU1-AS1	1.3972	#NAME?	4.34549	0.0335334	0.598676	-2.974
AF129075.2	1.3972	#NAME?	4.34549	0.0335334	0.598676	-2.974
OXER1	1.3972	#NAME?	4.34549	0.0335334	0.598676	-2.974
LINC02773	1.3972	#NAME?	4.34549	0.0335334	0.598676	-2.974
PTGES3L-AARSD1	1.3972	#NAME?	4.34549	0.0335334	0.598676	-2.974
ZNF738	-0.483235	0.0911095	-3.60745	0.0289519	0.598676	-2.97406
RHOC	0.521163	4.67241	3.606	0.0289852	0.598676	-2.97513
AC079140.2	0.567294	4.34174	3.60492	0.0290101	0.598676	-2.97594
APTR	0.751082	-2.73808	3.60339	0.0290452	0.598676	-2.97707
AC005014.1	0.812411	-2.72	3.60106	0.0290989	0.598676	-2.9788
RPL35P2	0.520846	5.90763	3.5988	0.029151	0.598676	-2.98047
SNORA37	1.70141	0.459771	3.5984	0.0291602	0.598676	-2.98077
L1CAM	1.70141	-6.14325	3.5984	0.0291602	0.598676	-2.98077
AC010809.1	-1.99485	-1.8153	-3.59678	0.0291977	0.598676	-2.98197
C17orf113	1.40902	-3.74884	3.59666	0.0292007	0.598676	-2.98207
AC007952.2	2.10501	-4.16207	3.5951	0.0292366	0.598676	-2.98322
AC135983.2	-0.999117	-1.33173	-3.59304	0.0292846	0.598676	-2.98476
ACACB	-0.619352	-2.24324	-3.59282	0.0292898	0.598676	-2.98492
AC098934.1	0.837834	3.38586	3.59064	0.0293404	0.598676	-2.98654
RPS3AP21	0.498024	3.77185	3.59006	0.0293539	0.598676	-2.98698
HUNK	2.0767	#NAME?	4.31039	0.034146	0.598676	-2.98731
FREM1	2.0767	#NAME?	4.31039	0.034146	0.598676	-2.98731
POTEF	2.0767	#NAME?	4.31039	0.034146	0.598676	-2.98731
AC092171.4	2.0767	#NAME?	4.31039	0.034146	0.598676	-2.98731
FAM81A	-0.798616	-3.75755	-3.58843	0.029392	0.598676	-2.98819
WFDC1	1.655	-5.95602	3.58677	0.0294308	0.598676	-2.98943
HIKESHI	0.605863	1.44605	3.58666	0.0294333	0.598676	-2.98951
TMEM171	0.465792	2.54784	3.58174	0.0295486	0.598676	-2.99317
NANOGP5	-1.64433	#NAME?	-4.295	0.0344195	0.598676	-2.99321
OLR1	-1.64433	#NAME?	-4.295	0.0344195	0.598676	-2.99321
TAF9BP1	-1.64433	#NAME?	-4.295	0.0344195	0.598676	-2.99321
PRX	-0.634447	-2.58525	-3.57825	0.0296308	0.598676	-2.99578
SH3BP5-AS1	-1.1044	-1.96794	-3.57735	0.0296522	0.598676	-2.99646
MAP10	-0.528545	0.416117	-3.5768	0.0296652	0.598676	-2.99687
PGM5P2	-0.623715	1.33673	-3.57491	0.0297097	0.598676	-2.99828
S1PR5	-0.578146	-3.21515	-3.57312	0.0297521	0.598676	-2.99961
COA4	0.45646	3.42438	3.57186	0.029782	0.598676	-3.00056
AC036108.3	-0.959784	-2.7925	-3.5702	0.0298214	0.598676	-3.0018
BICC1	-1.06673	-1.44545	-3.56873	0.0298564	0.598676	-3.0029
SELENOK	0.536903	2.86704	3.56421	0.0299644	0.598676	-3.00629
SHANK1	-0.687439	-4.61057	-3.56184	0.0300211	0.598676	-3.00807
FHP1	0.777272	-0.363367	3.55589	0.0301641	0.598676	-3.01253
RALGAPA1P1	-0.512331	0.686355	-3.55576	0.0301672	0.598676	-3.01263
ZNF525	-0.543298	-0.94233	-3.55465	0.030194	0.598676	-3.01346
APC2	-0.500224	-3.84498	-3.55339	0.0302243	0.598676	-3.01441
AC107956.1	0.825306	0.216604	3.55326	0.0302275	0.598676	-3.01451
AC087343.1	0.777132	-0.797718	3.55325	0.0302278	0.598676	-3.01452
SNORD100	0.777132	1.84614	3.55325	0.0302278	0.598676	-3.01452
CFAP53	0.777132	-2.73882	3.55325	0.0302278	0.598676	-3.01452
PRDX5	0.521169	6.47711	3.55277	0.0302393	0.598676	-3.01487
AP000529.1	-0.828183	-2.10487	-3.55081	0.0302868	0.598676	-3.01635
AC090510.1	1.26564	#NAME?	4.23065	0.0355958	0.598676	-3.01821
FAM91A3P	-0.636687	-0.282166	-3.54704	0.0303783	0.598676	-3.01918
NMRAL1	0.503635	1.12167	3.54514	0.0304245	0.598676	-3.02062
ADAMTSL1	-0.45061	0.354712	-3.54381	0.0304571	0.598676	-3.02162
AC106739.1	-0.535701	-1.30728	-3.54378	0.0304578	0.598676	-3.02164
ZNF395	-0.552036	0.258847	-3.54239	0.0304917	0.598676	-3.02269
AC005050.1	-1.45976	-2.59871	-3.54196	0.0305021	0.598676	-3.02301
LINC02188	0.467643	-4.17421	3.54188	0.0305042	0.598676	-3.02308
AL442125.2	-1.4597	-1.15581	-3.54135	0.0305171	0.598676	-3.02347
AC010655.4	-0.733184	0.682161	-3.5409	0.0305281	0.598676	-3.02381
ODC1-DT	-0.467616	-2.65848	-3.53863	0.0305837	0.598676	-3.02553
KHK	0.655789	-1.64194	3.53585	0.0306519	0.598676	-3.02762
TBXAS1	0.487915	-1.52338	3.5337	0.0307049	0.598676	-3.02925
TTLL7	-0.481121	-2.55814	-3.52989	0.030799	0.598676	-3.03213
TIMM23B	-0.596157	1.14145	-3.52795	0.030847	0.598676	-3.0336
AC005332.4	0.549477	-0.765317	3.52761	0.0308554	0.598676	-3.03386
FAM225A	-0.648917	-4.28999	-3.52734	0.0308621	0.598676	-3.03406
AC093227.1	-0.648917	-1.17827	-3.52734	0.0308621	0.598676	-3.03406
TIMM23B-AGAP6	2.14751	-1.10051	3.52686	0.0308741	0.598676	-3.03443
AC108463.3	-0.837681	-0.804169	-3.52535	0.0309115	0.598676	-3.03557
HOXB9	0.48	1.26866	3.52445	0.0309338	0.598676	-3.03625
ISY1-RAB43	0.870499	#NAME?	4.18315	0.0364997	0.598676	-3.03705
FUNDC2P1	0.638589	0.530787	3.52285	0.0309737	0.598676	-3.03746
PRKY	-0.47487	0.983348	-3.52238	0.0309855	0.598676	-3.03782
ATP5MD	0.505472	5.30499	3.51978	0.0310503	0.598676	-3.03979
AC004556.3	0.487827	5.43193	3.51943	0.031059	0.598676	-3.04005
AP000944.7	-2.1894	-2.99199	-3.51543	0.0311591	0.598676	-3.04309
DCAF4L1	-1.54443	-3.60741	-3.51326	0.0312136	0.598676	-3.04473
JMJD1C	-0.514844	2.54347	-3.51149	0.0312583	0.598676	-3.04608
CYBB	-1.38366	-4.14697	-3.51119	0.0312658	0.598676	-3.04631
MYOM2	-1.29877	-5.84788	-3.51077	0.0312765	0.598676	-3.04663
KLHL31	-1.29877	-5.43599	-3.51077	0.0312765	0.598676	-3.04663
AC007448.5	-1.29877	-3.82296	-3.51077	0.0312765	0.598676	-3.04663
AC009090.1	-1.29877	-1.01273	-3.51077	0.0312765	0.598676	-3.04663
AC008906.2	-1.29877	-3.5869	-3.51077	0.0312765	0.598676	-3.04663
LINC02728	1.17749	#NAME?	4.15827	0.0369857	0.598676	-3.04705
AC103591.1	0.45861	2.97063	3.50873	0.0313279	0.598676	-3.04818
HAGLROS	0.876773	0.77494	3.50845	0.0313349	0.598676	-3.04839
AC012615.1	1.33508	-0.0168782	3.50564	0.031406	0.598676	-3.05053
AC068631.3	0.71593	4.86392	3.50498	0.0314228	0.598676	-3.05104
SNCG	0.493663	3.01242	3.50366	0.0314561	0.598676	-3.05204
PKP1	-0.848415	-3.98718	-3.50168	0.0315064	0.598676	-3.05355
ZNF687	0.447763	1.42763	3.5014	0.0315137	0.598676	-3.05376
AC068993.1	1.23078	0.618586	3.50024	0.0315432	0.598676	-3.05465
AC142391.1	-6.9248	#NAME?	-25.2852	0.00671717	0.530703	-3.05731
FAM216A	0.461977	0.707783	3.49601	0.0316512	0.598676	-3.05787
RIMBP3B	-0.791394	-3.53645	-3.49586	0.031655	0.598676	-3.05799
AC020915.4	6.67932	#NAME?	24.3889	0.00707867	0.530703	-3.05885
RPS12	0.530397	8.87209	3.49209	0.0317517	0.598676	-3.06087
BARD1	-0.492427	-0.108273	-3.48627	0.0319016	0.598676	-3.06532
RNF126	0.440912	2.75822	3.48602	0.031908	0.598676	-3.06551
KCTD21-AS1	0.659828	-3.64695	3.48304	0.0319851	0.598676	-3.06779
AC099336.2	0.571716	6.87017	3.48189	0.0320149	0.598676	-3.06867
AP002360.1	0.856332	-1.75691	3.47854	0.0321019	0.598676	-3.07124
DGAT1	1.28625	-5.08364	3.47797	0.0321167	0.598676	-3.07167
CDC26P1	0.544352	5.21819	3.47601	0.0321679	0.598676	-3.07318
DNPH1	0.623681	2.82348	3.47534	0.0321854	0.598676	-3.07369
ADPGK	0.459425	2.06022	3.47454	0.0322064	0.598676	-3.07431
AC022296.3	1.96997	#NAME?	4.08885	0.0383891	0.598676	-3.07543
STON2	1.96997	#NAME?	4.08885	0.0383891	0.598676	-3.07543
GXYLT2	0.832715	-3.30185	3.47123	0.0322929	0.598676	-3.07685
CCDC3	-0.478953	-2.75874	-3.46974	0.0323321	0.598676	-3.078
RPL41P2	0.592566	2.76152	3.46593	0.0324322	0.598676	-3.08092
LINC01089	-0.661852	-1.36207	-3.46565	0.0324395	0.598676	-3.08114
H3C7	0.523155	-0.566313	3.45913	0.032612	0.598676	-3.08616
DLL4	-0.444289	1.19192	-3.45651	0.0326815	0.598676	-3.08817
SEC11B	0.786312	1.53926	3.4557	0.0327031	0.598676	-3.0888
ZNF300	-0.459482	0.0405699	-3.45111	0.0328258	0.598676	-3.09235
REV3L	-0.541775	1.62075	-3.44992	0.0328577	0.598676	-3.09327
ABCC6	-1.14415	#NAME?	-4.04053	0.0394092	0.598676	-3.09563
TGIF2P1	-1.14415	#NAME?	-4.04053	0.0394092	0.598676	-3.09563
AC067904.3	-1.14415	#NAME?	-4.04053	0.0394092	0.598676	-3.09563
SNORD91B	-1.14415	#NAME?	-4.04053	0.0394092	0.598676	-3.09563
AC004832.3	-1.14415	#NAME?	-4.04053	0.0394092	0.598676	-3.09563
CAMP	-1.14415	#NAME?	-4.04053	0.0394092	0.598676	-3.09563
PTK6	-1.14415	#NAME?	-4.04053	0.0394092	0.598676	-3.09563
GRIK4	-1.14415	#NAME?	-4.04053	0.0394092	0.598676	-3.09563
AC090587.1	-0.544207	1.2981	-3.44634	0.0329537	0.598676	-3.09603
TMEM258	0.530862	2.91851	3.44506	0.032988	0.598676	-3.09702
GSTT2B	0.460134	1.86237	3.44126	0.0330906	0.598676	-3.09996
AC004967.1	-1.99477	-0.692559	-3.43918	0.0331468	0.598676	-3.10157
AC008132.1	-0.851669	#NAME?	-4.02542	0.0397358	0.598676	-3.10202
TBL1Y	-0.851669	#NAME?	-4.02542	0.0397358	0.598676	-3.10202
IRS4	-0.851669	#NAME?	-4.02542	0.0397358	0.598676	-3.10202
TEX11	-0.851669	#NAME?	-4.02542	0.0397358	0.598676	-3.10202
HECW2-AS1	-0.851669	#NAME?	-4.02542	0.0397358	0.598676	-3.10202
MORC1	-0.851669	#NAME?	-4.02542	0.0397358	0.598676	-3.10202
AC011092.1	-0.851669	#NAME?	-4.02542	0.0397358	0.598676	-3.10202
AP003170.1	-0.851669	#NAME?	-4.02542	0.0397358	0.598676	-3.10202
CTAGE15	-0.851669	#NAME?	-4.02542	0.0397358	0.598676	-3.10202
AC026410.2	-0.851669	#NAME?	-4.02542	0.0397358	0.598676	-3.10202
AP001830.1	-0.851669	#NAME?	-4.02542	0.0397358	0.598676	-3.10202
AC069307.1	-0.851669	#NAME?	-4.02542	0.0397358	0.598676	-3.10202
AC005753.1	-0.851669	#NAME?	-4.02542	0.0397358	0.598676	-3.10202
AC012313.3	-0.851669	#NAME?	-4.02542	0.0397358	0.598676	-3.10202
LINC01770	-0.851669	#NAME?	-4.02542	0.0397358	0.598676	-3.10202
AC022532.1	-0.851669	#NAME?	-4.02542	0.0397358	0.598676	-3.10202
CACNA2D3	-0.851669	#NAME?	-4.02542	0.0397358	0.598676	-3.10202
ASIC3	-0.85179	#NAME?	-4.0247	0.0397514	0.598676	-3.10232
RNF165	-0.851851	#NAME?	-4.02435	0.0397592	0.598676	-3.10247
TRIM29	-1.93687	#NAME?	-4.02223	0.0398052	0.598676	-3.10337
PLA2G15	0.974547	1.02852	3.43594	0.0332347	0.598676	-3.10409
AC061975.8	-0.659904	-0.495765	-3.43524	0.0332535	0.598676	-3.10462
CISD2	0.530303	1.64945	3.43512	0.0332569	0.598676	-3.10472
ZNF334	-0.667161	-3.44769	-3.43508	0.0332579	0.598676	-3.10475
RSKR	-0.736284	-1.96624	-3.43492	0.0332624	0.598676	-3.10488
MICAL3	-0.584627	0.386625	-3.43453	0.0332729	0.598676	-3.10518
AC104564.5	-1.53817	#NAME?	-4.01771	0.0399038	0.598676	-3.10529
TTLL11-IT1	-1.53817	#NAME?	-4.01771	0.0399038	0.598676	-3.10529
AC103591.2	-1.53817	#NAME?	-4.01771	0.0399038	0.598676	-3.10529
AC048382.6	-1.53817	#NAME?	-4.01771	0.0399038	0.598676	-3.10529
AC025279.1	-1.0709	-4.08459	-3.4342	0.0332818	0.598676	-3.10543
CCN3	0.667785	-1.70918	3.43364	0.0332972	0.598676	-3.10587
AC078927.1	3.7426	#NAME?	13.6658	0.0163951	0.55462	-3.1059
FAM186B	-1.07091	-3.65536	-3.43227	0.0333346	0.598676	-3.10693
AL133477.1	-1.59125	-1.73582	-3.43156	0.033354	0.598676	-3.10749
AD000091.1	1.99377	-1.04773	3.43141	0.0333578	0.598676	-3.1076
AL157400.5	1.99377	-2.16127	3.43141	0.0333578	0.598676	-3.1076
AC022483.1	1.15488	-0.949472	3.42808	0.0334488	0.598676	-3.11018
ZFHX2	-0.643615	-3.25626	-3.42599	0.0335062	0.598676	-3.11181
RPS29	0.456245	3.50591	3.42468	0.0335421	0.598676	-3.11283
FBXO48	0.467698	-1.50788	3.42402	0.0335602	0.598676	-3.11334
RFX7	-0.5061	1.10185	-3.42352	0.0335741	0.598676	-3.11373
SMIM30	0.450877	2.29323	3.42319	0.033583	0.598676	-3.11398
CYP20A1	-0.476604	0.482548	-3.4228	0.0335939	0.598676	-3.11429
GOLGA8B	-0.443798	0.518053	-3.4205	0.0336571	0.598676	-3.11608
MIEN1	0.605759	1.98541	3.42	0.033671	0.598676	-3.11647
L3MBTL1	-0.439329	-5.04449	-3.41971	0.033679	0.598676	-3.1167
CD99	0.703171	5.29284	3.41722	0.033748	0.598676	-3.11864
ULBP1	-0.633653	-0.780602	-3.41593	0.0337836	0.598676	-3.11964
AKR1C2	0.530349	0.774823	3.41379	0.0338429	0.598676	-3.12131
BDNF-AS	1.23644	-6.14144	3.41196	0.0338938	0.598676	-3.12274
AC025423.4	-0.959675	-1.52253	-3.41108	0.0339184	0.598676	-3.12343
RN7SKP71	2.16931	2.26959	3.40853	0.0339894	0.598676	-3.12541
AC018553.2	0.839451	#NAME?	3.96768	0.0410184	0.598676	-3.12676
AC116407.4	0.839451	#NAME?	3.96768	0.0410184	0.598676	-3.12676
ACTL8	0.839451	#NAME?	3.96768	0.0410184	0.598676	-3.12676
AC093525.4	0.839451	#NAME?	3.96768	0.0410184	0.598676	-3.12676
RN7SL749P	0.839451	#NAME?	3.96768	0.0410184	0.598676	-3.12676
AC004908.3	0.839451	#NAME?	3.96768	0.0410184	0.598676	-3.12676
LINC00519	0.839451	#NAME?	3.96768	0.0410184	0.598676	-3.12676
AC090948.1	0.839451	#NAME?	3.96768	0.0410184	0.598676	-3.12676
TRBC2	0.839451	#NAME?	3.96768	0.0410184	0.598676	-3.12676
PNMA6B	0.839451	#NAME?	3.96768	0.0410184	0.598676	-3.12676
CHAT	0.839451	#NAME?	3.96768	0.0410184	0.598676	-3.12676
ANKRD30A	0.839451	#NAME?	3.96768	0.0410184	0.598676	-3.12676
AC015909.5	-0.95962	-2.75946	-3.40652	0.0340455	0.598676	-3.12698
ANGPT1	0.594245	-2.46269	3.40433	0.034107	0.598676	-3.1287
AC009090.5	-0.842412	-1.5114	-3.40404	0.034115	0.598676	-3.12892
AC009690.2	1.8624	-3.77625	3.40257	0.0341564	0.598676	-3.13008
CSF1R	1.8624	-5.04705	3.40257	0.0341564	0.598676	-3.13008
GAPDHP35	0.662802	-0.18653	3.40239	0.0341612	0.598676	-3.13021
ZYG11A	-1.59128	-4.12788	-3.39956	0.0342411	0.598676	-3.13243
GRIP2	3.15798	#NAME?	11.531	0.0209567	0.560831	-3.1326
CFAP300	1.60492	-3.46505	3.39778	0.0342911	0.598676	-3.13382
VDAC2	0.554938	3.6883	3.39648	0.0343279	0.598676	-3.13484
RNF145	-0.681432	2.59451	-3.39616	0.0343369	0.598676	-3.13509
TUFMP1	0.704604	-0.532198	3.39574	0.0343488	0.598676	-3.13542
COMTD1	0.454602	0.527125	3.39515	0.0343655	0.598676	-3.13588
CD226	-1.59766	#NAME?	-3.94417	0.0415565	0.598676	-3.13699
HERC2P10	-1.7519	-2.52677	-3.39286	0.0344303	0.598676	-3.13768
SLC6A4	3.05146	#NAME?	11.1421	0.0220205	0.574422	-3.13907
SVBP	0.487688	2.14404	3.38745	0.0345842	0.598676	-3.14192
LINC02605	-1.61314	-3.7211	-3.38727	0.0345894	0.598676	-3.14206
AL603832.3	-2.9706	#NAME?	-10.8469	0.0228902	0.583905	-3.14442
GOLGA7B	2.96536	#NAME?	10.8277	0.0229487	0.583905	-3.14478
JAK3	-0.426199	0.715141	-3.38238	0.0347292	0.598676	-3.1459
ENTPD3	2.93638	#NAME?	10.7219	0.0232759	0.584618	-3.14681
AC099560.2	0.472335	7.34355	3.38078	0.034775	0.598676	-3.14716
GLIS2	-0.683435	-2.98496	-3.37954	0.0348107	0.598676	-3.14814
ZNF440	-0.444981	-0.000614292	-3.37868	0.0348355	0.598676	-3.14882
PSRC1	0.60839	0.132514	3.37746	0.0348706	0.598676	-3.14978
POPDC2	-0.876758	-3.4404	-3.37681	0.0348894	0.598676	-3.15029
UQCRFS1P1	0.690198	4.45591	3.37642	0.0349004	0.598676	-3.15059
RPL35	0.50903	6.63611	3.37621	0.0349067	0.598676	-3.15076
LMLN	-1.14603	-1.29517	-3.37606	0.0349109	0.598676	-3.15088
MAP2	-0.631786	2.62838	-3.3734	0.0349877	0.598676	-3.15297
AC110079.1	-0.700478	0.320034	-3.37267	0.035009	0.598676	-3.15355
ZNF165	1.73659	-2.64622	3.37166	0.0350383	0.598676	-3.15435
PIPOX	2.82975	#NAME?	10.3325	0.0245506	0.596805	-3.15477
AC242426.2	-2.81858	#NAME?	-10.2918	0.0246908	0.597843	-3.15565
PRDX4	0.501172	5.21145	3.36846	0.035131	0.598676	-3.15687
AC074043.1	-1.09119	-2.92712	-3.36497	0.0352325	0.598676	-3.15962
POU5F1B	-1.09131	-5.84946	-3.36447	0.0352472	0.598676	-3.16002
HABP2	-1.09131	-4.97302	-3.36447	0.0352472	0.598676	-3.16002
AC026316.1	-1.09131	-1.82613	-3.36447	0.0352472	0.598676	-3.16002
RPS15AP5	-1.09131	-1.73255	-3.36447	0.0352472	0.598676	-3.16002
AC083809.1	-1.09131	-2.01528	-3.36447	0.0352472	0.598676	-3.16002
AC073964.1	-1.09131	-1.39943	-3.36447	0.0352472	0.598676	-3.16002
MIR7111	-1.09131	0.697436	-3.36447	0.0352472	0.598676	-3.16002
MIR1184-3	-1.09131	0.238004	-3.36447	0.0352472	0.598676	-3.16002
RN7SL600P	-1.09131	-1.35664	-3.36447	0.0352472	0.598676	-3.16002
AC137561.1	-1.09131	-2.83481	-3.36447	0.0352472	0.598676	-3.16002
CNKSR2	-2.7548	#NAME?	-10.0589	0.0255185	0.598676	-3.16088
HSPB2-C11orf52	2.743	#NAME?	10.0158	0.0256767	0.598676	-3.16189
RSAD1	0.434088	2.30919	3.35972	0.0353862	0.598676	-3.16377
AC133435.1	0.658922	0.344504	3.35853	0.0354212	0.598676	-3.16471
ABCA10	1.01996	-5.40371	3.35767	0.0354464	0.598676	-3.16539
HDAC4-AS1	1.01996	-2.47626	3.35767	0.0354464	0.598676	-3.16539
AL359183.1	1.01996	-2.84251	3.35767	0.0354464	0.598676	-3.16539
RPS3P6	0.763748	1.27264	3.35689	0.0354694	0.598676	-3.16601
RASAL2-AS1	0.498058	-2.78952	3.35679	0.0354722	0.598676	-3.16609
EVA1B	0.67056	4.73975	3.35537	0.0355141	0.598676	-3.16722
CYP19A1	2.6734	#NAME?	9.76165	0.0266445	0.598676	-3.16807
HSPA7	2.6734	#NAME?	9.76165	0.0266445	0.598676	-3.16807
AC005840.4	2.6734	#NAME?	9.76165	0.0266445	0.598676	-3.16807
AKT1	0.633306	2.87813	3.35382	0.0355599	0.598676	-3.16845
CETN3	0.434381	1.05938	3.35286	0.0355881	0.598676	-3.1692
NUFIP1P1	1.00831	-1.0985	3.35284	0.0355888	0.598676	-3.16922
UPF3AP3	-0.771023	-0.718625	-3.35244	0.0356005	0.598676	-3.16953
MOB3B	-2.64977	#NAME?	-9.67537	0.0269871	0.598676	-3.17026
STMN2	0.493733	-2.67932	3.35112	0.0356395	0.598676	-3.17058
AC123023.1	-1.07108	-0.466801	-3.35095	0.0356446	0.598676	-3.17072
UBE2I	0.440227	2.04754	3.35059	0.0356552	0.598676	-3.171
TBCEL-TECTA	2.61749	#NAME?	9.55751	0.0274672	0.598676	-3.17335
SEMA4C	-0.46729	-0.901759	-3.34353	0.0358651	0.598676	-3.17661
U2AF1L4	0.493816	-1.99898	3.34336	0.0358701	0.598676	-3.17674
LINC01473	2.56666	#NAME?	9.37192	0.0282528	0.598676	-3.17844
AC012213.3	2.56666	#NAME?	9.37192	0.0282528	0.598676	-3.17844
GZMA	2.56666	#NAME?	9.37192	0.0282528	0.598676	-3.17844
AC009690.1	0.486465	-0.358712	3.341	0.0359405	0.598676	-3.17861
GPR75	-0.609938	0.0860867	-3.34091	0.0359433	0.598676	-3.17869
SLC17A7	-2.56233	#NAME?	-9.3561	0.0283215	0.598676	-3.17888
CAMK4	-1.19908	#NAME?	-3.84897	0.0438376	0.598676	-3.17933
FTX	-0.790338	-3.03509	-3.3385	0.0360153	0.598676	-3.1806
C5orf17	-2.53357	#NAME?	-9.25108	0.0287849	0.598676	-3.1819
ZNF460-AS1	1.78649	-4.05632	3.33403	0.0361496	0.598676	-3.18416
NPIPB14P	-0.839126	-0.858621	-3.33268	0.0361905	0.598676	-3.18524
POLQ	-0.485981	0.831906	-3.33262	0.0361923	0.598676	-3.18529
KLF7-IT1	-1.13764	-0.303829	-3.33176	0.0362181	0.598676	-3.18597
AC116533.1	0.479718	9.01429	3.33129	0.0362323	0.598676	-3.18634
ZDHHC11B	2.48001	#NAME?	9.05552	0.0296824	0.598676	-3.18777
MRGPRF	-1.21097	-3.05506	-3.3286	0.0363137	0.598676	-3.18849
TP53RK	0.436669	2.21707	3.32831	0.0363225	0.598676	-3.18872
ZC3H6	-0.509686	-2.37538	-3.32823	0.0363247	0.598676	-3.18878
KRT18P11	1.49399	-2.16553	3.32741	0.0363498	0.598676	-3.18944
HAL	-2.45617	#NAME?	-8.96848	0.0300971	0.598676	-3.19049
LINC02033	-2.45617	#NAME?	-8.96848	0.0300971	0.598676	-3.19049
AC019257.8	1.04017	-4.69624	3.32513	0.0364188	0.598676	-3.19125
CYP3A5	-2.42741	#NAME?	-8.86345	0.0306106	0.598676	-3.19387
CCDC13	-2.42741	#NAME?	-8.86345	0.0306106	0.598676	-3.19387
PDCD10	0.584269	2.07853	3.32183	0.0365192	0.598676	-3.19389
ZNF425	0.471053	-1.33591	3.32164	0.0365251	0.598676	-3.19404
TNRC6B	0.478995	0.95849	3.31973	0.0365835	0.598676	-3.19557
FLT3LG	0.488567	0.934686	3.31929	0.0365969	0.598676	-3.19592
POLR2F	0.431711	1.98644	3.31898	0.0366062	0.598676	-3.19616
PDCL3	0.419438	4.00275	3.31818	0.0366309	0.598676	-3.19681
AC006230.1	-1.20246	-4.73412	-3.31811	0.0366329	0.598676	-3.19686
AP002026.1	-1.20246	-5.03924	-3.31811	0.0366329	0.598676	-3.19686
YPEL1	-0.833801	-3.15209	-3.31744	0.0366536	0.598676	-3.1974
GPR78	2.37328	#NAME?	8.66579	0.0316179	0.598676	-3.20054
AL117344.2	2.37328	#NAME?	8.66579	0.0316179	0.598676	-3.20054
AC021321.2	2.37328	#NAME?	8.66579	0.0316179	0.598676	-3.20054
AC073195.1	2.37328	#NAME?	8.66579	0.0316179	0.598676	-3.20054
AC010643.1	-1.83072	#NAME?	-3.80178	0.0450316	0.598676	-3.20087
AC007000.1	-1.83072	#NAME?	-3.80178	0.0450316	0.598676	-3.20087
AC009511.2	-1.83072	#NAME?	-3.80178	0.0450316	0.598676	-3.20087
ADGRE3	-1.83072	#NAME?	-3.80178	0.0450316	0.598676	-3.20087
HSD17B7P2	-1.9098	-2.63135	-3.31305	0.0367881	0.598676	-3.20091
AL512662.1	-1.9098	-3.20646	-3.31305	0.0367881	0.598676	-3.20091
AC093503.1	0.569685	-0.0115926	3.313	0.0367898	0.598676	-3.20095
RPL18A	0.43398	3.91546	3.31137	0.03684	0.598676	-3.20226
CCNYL2	2.35154	#NAME?	8.58643	0.0320381	0.598676	-3.20333
AC063924.1	2.35154	#NAME?	8.58643	0.0320381	0.598676	-3.20333
FIS1	0.532253	3.66119	3.30966	0.0368927	0.598676	-3.20363
FAM222A-AS1	-2.33994	#NAME?	-8.54406	0.0322662	0.598676	-3.20485
GNLY	-2.33994	#NAME?	-8.54406	0.0322662	0.598676	-3.20485
RRM2P3	-1.09617	-0.228894	-3.30725	0.036967	0.598676	-3.20555
CFAP206	-1.06432	#NAME?	-3.78884	0.0453667	0.598676	-3.20685
AP005482.2	-0.813388	-0.970794	-3.30458	0.0370497	0.598676	-3.20769
MT1JP	-1.45974	-2.91501	-3.30348	0.037084	0.598676	-3.20858
AC109460.2	-1.45974	-4.14583	-3.30348	0.037084	0.598676	-3.20858
AF013593.1	-1.45974	-2.98662	-3.30348	0.037084	0.598676	-3.20858
PELATON	-1.45974	-5.99315	-3.30348	0.037084	0.598676	-3.20858
FRAS1	-0.76212	-2.2654	-3.30334	0.0370884	0.598676	-3.20869
AC126118.1	-1.21677	#NAME?	-3.78433	0.0454842	0.598676	-3.20893
ETV3L	-0.72573	#NAME?	-3.78375	0.0454993	0.598676	-3.2092
ARL9	1.06245	-3.14008	3.30261	0.037111	0.598676	-3.20928
PSENEN	0.442824	2.98576	3.30209	0.0371271	0.598676	-3.20969
AC068631.2	-2.30164	#NAME?	-8.40421	0.033039	0.598676	-3.21001
BRMS1L	0.656788	0.85777	3.30165	0.037141	0.598676	-3.21005
AC091429.1	0.624399	2.83872	3.3007	0.0371705	0.598676	-3.21081
RNF169	-0.427945	2.85052	-3.29925	0.0372155	0.598676	-3.21197
SNRPC	0.420059	4.97765	3.29887	0.0372274	0.598676	-3.21228
AC010619.2	2.27334	#NAME?	8.30088	0.0336302	0.598676	-3.21397
AL606760.1	-2.27058	#NAME?	-8.29081	0.0336888	0.598676	-3.21437
FAM81B	-2.27058	#NAME?	-8.29081	0.0336888	0.598676	-3.21437
PRKCQ-AS1	-0.71369	-4.226	-3.2959	0.0373204	0.598676	-3.21467
FLACC1	-3.15727	#NAME?	-3.76965	0.0458698	0.598676	-3.21575
PITX3	2.24484	#NAME?	8.19683	0.0342437	0.598676	-3.2181
SLFN14	2.24466	#NAME?	8.19617	0.0342476	0.598676	-3.21812
AIPL1	2.24466	#NAME?	8.19617	0.0342476	0.598676	-3.21812
RNU1-1	2.24466	#NAME?	8.19617	0.0342476	0.598676	-3.21812
SNRPGP3	2.24466	#NAME?	8.19617	0.0342476	0.598676	-3.21812
AC122108.2	2.24466	#NAME?	8.19617	0.0342476	0.598676	-3.21812
AC079313.2	2.24466	#NAME?	8.19617	0.0342476	0.598676	-3.21812
VSIG4	2.24466	#NAME?	8.19617	0.0342476	0.598676	-3.21812
MLC1	2.24466	#NAME?	8.19617	0.0342476	0.598676	-3.21812
SLC26A8	2.24466	#NAME?	8.19617	0.0342476	0.598676	-3.21812
PRKAG1	0.520903	1.91695	3.29064	0.0374853	0.598676	-3.2189
RASGRP4	-2.23378	#NAME?	-8.15644	0.0344869	0.598676	-3.21974
DTNA	-0.874412	-4.5887	-3.28949	0.0375216	0.598676	-3.21982
NR1H3	0.447418	-2.20571	3.28702	0.0375995	0.598676	-3.22181
UGT3A2	1.59058	#NAME?	3.75665	0.0462152	0.598676	-3.22183
AC093249.2	1.59058	#NAME?	3.75665	0.0462152	0.598676	-3.22183
NOXA1	1.59058	#NAME?	3.75665	0.0462152	0.598676	-3.22183
STRCP1	1.59058	#NAME?	3.75665	0.0462152	0.598676	-3.22183
AL512506.3	1.59058	#NAME?	3.75665	0.0462152	0.598676	-3.22183
TG	0.474826	-3.8633	3.28646	0.0376173	0.598676	-3.22227
LINC00511	0.584256	-5.10364	3.28492	0.037666	0.598676	-3.22351
SLC9A5	-0.481339	-1.8824	-3.28414	0.0376906	0.598676	-3.22413
CBL	-0.461798	2.60989	-3.28219	0.0377525	0.598676	-3.22571
BBS1	-0.817335	-0.469171	-3.2819	0.0377617	0.598676	-3.22594
RPL30	0.531262	5.47078	3.27996	0.0378234	0.598676	-3.22751
MYRFL	-0.9597	-4.12574	-3.27987	0.0378264	0.598676	-3.22758
AC090198.1	-0.867465	-1.88148	-3.27948	0.0378386	0.598676	-3.22789
AC090617.3	1.155	-1.02331	3.27793	0.0378882	0.598676	-3.22915
GNAZ	1.155	-4.40648	3.27793	0.0378882	0.598676	-3.22915
GPAM	-0.449899	0.461113	-3.27686	0.0379221	0.598676	-3.23001
AL512274.1	-2.16442	#NAME?	-7.90318	0.0360802	0.598676	-3.23052
MAGEA1	-2.16442	#NAME?	-7.90318	0.0360802	0.598676	-3.23052
PAK6	2.15816	#NAME?	7.8803	0.0362302	0.598676	-3.23154
AL117209.1	2.15816	#NAME?	7.8803	0.0362302	0.598676	-3.23154
SCOCP1	2.15816	#NAME?	7.8803	0.0362302	0.598676	-3.23154
PRR20G	2.15816	#NAME?	7.8803	0.0362302	0.598676	-3.23154
CA9	2.15816	#NAME?	7.8803	0.0362302	0.598676	-3.23154
C1QB	2.15816	#NAME?	7.8803	0.0362302	0.598676	-3.23154
TMPRSS7	2.15816	#NAME?	7.8803	0.0362302	0.598676	-3.23154
NEXMIF	2.15816	#NAME?	7.8803	0.0362302	0.598676	-3.23154
GNG7	0.48114	-1.44547	3.27483	0.037987	0.598676	-3.23165
PRG2	2.38319	#NAME?	3.73404	0.0468239	0.598676	-3.23246
TMEM86A	-0.601033	-0.476822	-3.27139	0.0380973	0.598676	-3.23443
AC008969.1	-0.935039	-2.41839	-3.27033	0.0381315	0.598676	-3.2353
DOHH	0.564953	2.53396	3.2684	0.0381934	0.598676	-3.23685
PF4V1	-2.11861	#NAME?	-7.7359	0.0372016	0.598676	-3.23815
RN7SL1	0.964505	10.4023	3.26652	0.0382541	0.598676	-3.23838
AGAP10P	-0.745247	-0.641626	-3.26545	0.0382887	0.598676	-3.23925
ZNF397	-0.418421	-0.867915	-3.26477	0.0383106	0.598676	-3.2398
HIGD1AP14	0.889826	1.51069	3.26475	0.0383114	0.598676	-3.23982
ICOSLG	-0.77039	-2.24571	-3.26429	0.0383261	0.598676	-3.24018
PCDHGA5	-2.37166	#NAME?	-3.71673	0.0472975	0.598676	-3.24066
LINC00964	-2.37166	#NAME?	-3.71673	0.0472975	0.598676	-3.24066
KRT17	0.71314	#NAME?	3.71614	0.0473136	0.598676	-3.24094
FAM110B	-0.868581	-2.03445	-3.26302	0.0383671	0.598676	-3.24121
RPL23P8	0.58586	1.37225	3.26006	0.0384631	0.598676	-3.24361
AL691442.1	-2.0769	#NAME?	-7.58362	0.0382742	0.598676	-3.24549
BX640514.2	-2.0769	#NAME?	-7.58362	0.0382742	0.598676	-3.24549
RHCG	-2.0769	#NAME?	-7.58362	0.0382742	0.598676	-3.24549
IGHA1	-2.07676	#NAME?	-7.58309	0.038278	0.598676	-3.24551
AC119403.1	1.30098	#NAME?	3.70271	0.0476856	0.598676	-3.24734
CIT	-0.437741	-0.232038	-3.25541	0.0386147	0.598676	-3.24739
ZNF462	-0.444734	0.423246	-3.25428	0.0386515	0.598676	-3.24831
ANO2	-0.510513	-1.01485	-3.253	0.0386932	0.598676	-3.24935
AL022341.2	-1.49647	#NAME?	-3.6984	0.047806	0.598676	-3.2494
PALLD	-0.48428	-0.507995	-3.25237	0.038714	0.598676	-3.24986
PLA2G2A	2.05128	#NAME?	7.49004	0.0389593	0.598676	-3.25019
AP003065.1	2.05128	#NAME?	7.49004	0.0389593	0.598676	-3.25019
AC025062.2	2.05128	#NAME?	7.49004	0.0389593	0.598676	-3.25019
TAS2R30	2.05128	#NAME?	7.49004	0.0389593	0.598676	-3.25019
CHRNA2	2.05128	#NAME?	7.49004	0.0389593	0.598676	-3.25019
TMEM237	0.479149	0.997051	3.25105	0.0387573	0.598676	-3.25094
PFDN4	0.642653	2.1176	3.25036	0.0387798	0.598676	-3.2515
HBG1	-1.45955	-4.04984	-3.24948	0.0388086	0.598676	-3.25221
LARP4P	-1.45955	-4.03664	-3.24948	0.0388086	0.598676	-3.25221
AC083964.1	-1.45955	-2.24773	-3.24948	0.0388086	0.598676	-3.25221
MYG1	-0.683561	0.130626	-3.24898	0.0388251	0.598676	-3.25262
UBE2S	0.475447	4.13979	3.24644	0.0389087	0.598676	-3.25469
ADGRF5P2	-0.557843	-0.303007	-3.24423	0.0389815	0.598676	-3.25648
ZNF577	0.926659	-2.72512	3.24419	0.038983	0.598676	-3.25652
LARS2	0.410423	1.28091	3.24404	0.038988	0.598676	-3.25664
SYNE2	-0.621239	0.780044	-3.2436	0.0390025	0.598676	-3.257
PABPC1P4	-0.451328	1.12813	-3.23763	0.0392001	0.598676	-3.26186
H2AC8	0.586272	1.06468	3.23609	0.0392514	0.598676	-3.26312
AGAP12P	-1.03817	#NAME?	-3.66827	0.0486579	0.598676	-3.2639
AC124016.1	-0.798611	-1.38361	-3.2337	0.039331	0.598676	-3.26507
OR52I1	-1.03799	#NAME?	-3.66564	0.0487334	0.598676	-3.26517
SMTNL1	-1.03799	#NAME?	-3.66564	0.0487334	0.598676	-3.26517
TLK2P2	-1.03799	#NAME?	-3.66564	0.0487334	0.598676	-3.26517
AL158212.2	-1.03799	#NAME?	-3.66564	0.0487334	0.598676	-3.26517
AC015819.1	-1.03799	#NAME?	-3.66564	0.0487334	0.598676	-3.26517
AC093157.2	-1.03799	#NAME?	-3.66564	0.0487334	0.598676	-3.26517
AC097641.2	-1.03799	#NAME?	-3.66564	0.0487334	0.598676	-3.26517
AC008946.1	-1.03799	#NAME?	-3.66564	0.0487334	0.598676	-3.26517
AC092656.1	-1.03799	#NAME?	-3.66564	0.0487334	0.598676	-3.26517
GAPDHP14	-1.03799	#NAME?	-3.66564	0.0487334	0.598676	-3.26517
MAGEA10	-1.03799	#NAME?	-3.66564	0.0487334	0.598676	-3.26517
CNTNAP5	-1.03799	#NAME?	-3.66564	0.0487334	0.598676	-3.26517
AP000708.1	-1.97075	#NAME?	-7.19599	0.0412515	0.598676	-3.26599
DUSP8	-1.97075	#NAME?	-7.19599	0.0412515	0.598676	-3.26599
AC010735.2	-1.97075	#NAME?	-7.19599	0.0412515	0.598676	-3.26599
NPY2R	-1.97075	#NAME?	-7.19599	0.0412515	0.598676	-3.26599
SIGLEC7	-1.97075	#NAME?	-7.19599	0.0412515	0.598676	-3.26599
UBBP1	0.475055	1.36615	3.23073	0.0394304	0.598676	-3.2675
UPK3BL2	-1.32336	1.2256	-3.2306	0.0394347	0.598676	-3.26761
TMEM200C	-0.701897	#NAME?	-3.65989	0.0488986	0.598676	-3.26796
CHRNG	-0.701897	#NAME?	-3.65989	0.0488986	0.598676	-3.26796
AC025284.1	-0.701897	#NAME?	-3.65989	0.0488986	0.598676	-3.26796
FAM181B	-0.701897	#NAME?	-3.65989	0.0488986	0.598676	-3.26796
HAAO	-0.701897	#NAME?	-3.65989	0.0488986	0.598676	-3.26796
TRAF3IP3	-0.701897	#NAME?	-3.65989	0.0488987	0.598676	-3.26796
OR52W1	-0.701897	#NAME?	-3.65989	0.0488987	0.598676	-3.26796
HNRNPA1P63	-0.701897	#NAME?	-3.65989	0.0488987	0.598676	-3.26796
MTHFD2P5	-0.701897	#NAME?	-3.65989	0.0488987	0.598676	-3.26796
AL121672.3	-0.701897	#NAME?	-3.65989	0.0488987	0.598676	-3.26796
AC009303.1	-0.701897	#NAME?	-3.65989	0.0488987	0.598676	-3.26796
H3P31	-0.701897	#NAME?	-3.65989	0.0488987	0.598676	-3.26796
AC106820.1	-0.701897	#NAME?	-3.65989	0.0488987	0.598676	-3.26796
AC007663.3	-0.701897	#NAME?	-3.65989	0.0488987	0.598676	-3.26796
AC010636.2	-0.701897	#NAME?	-3.65989	0.0488987	0.598676	-3.26796
AC005695.3	-0.701897	#NAME?	-3.65989	0.0488987	0.598676	-3.26796
AC025518.1	-0.701897	#NAME?	-3.65989	0.0488987	0.598676	-3.26796
KCNA5	-0.701897	#NAME?	-3.65989	0.0488987	0.598676	-3.26796
AC010996.1	-0.701897	#NAME?	-3.65989	0.0488987	0.598676	-3.26796
OR2AK2	-0.701897	#NAME?	-3.65989	0.0488987	0.598676	-3.26796
AC005899.7	-0.701897	#NAME?	-3.65989	0.0488987	0.598676	-3.26796
AC025262.2	-0.701897	#NAME?	-3.65989	0.0488987	0.598676	-3.26796
AC055764.2	-0.701897	#NAME?	-3.65989	0.0488987	0.598676	-3.26796
OR52B2	-0.701897	#NAME?	-3.65989	0.0488987	0.598676	-3.26796
AC114744.2	-0.701897	#NAME?	-3.65989	0.0488987	0.598676	-3.26796
AL050404.1	-0.701897	#NAME?	-3.65989	0.0488987	0.598676	-3.26796
AL137802.2	-0.701897	#NAME?	-3.65989	0.0488987	0.598676	-3.26796
RBPJP2	-0.701897	#NAME?	-3.65989	0.0488987	0.598676	-3.26796
AC022306.3	-0.701897	#NAME?	-3.65989	0.0488987	0.598676	-3.26796
AC009237.15	-0.701897	#NAME?	-3.65989	0.0488987	0.598676	-3.26796
CCL4	-0.701897	#NAME?	-3.65989	0.0488987	0.598676	-3.26796
TBX21	-0.701897	#NAME?	-3.65989	0.0488987	0.598676	-3.26796
FSD2	-0.701897	#NAME?	-3.65989	0.0488987	0.598676	-3.26796
YIPF7	-0.701897	#NAME?	-3.65989	0.0488987	0.598676	-3.26796
AOAH	-0.701897	#NAME?	-3.65989	0.0488987	0.598676	-3.26796
AC105052.4	-0.701897	#NAME?	-3.65989	0.0488987	0.598676	-3.26796
GPR34	-0.701897	#NAME?	-3.65989	0.0488987	0.598676	-3.26796
AC109583.1	-0.701897	#NAME?	-3.65989	0.0488987	0.598676	-3.26796
CELF5	-0.701897	#NAME?	-3.65989	0.0488987	0.598676	-3.26796
LYST	-0.474455	0.114332	-3.22878	0.0394958	0.598676	-3.2691
YAE1	0.44292	1.11081	3.22808	0.0395191	0.598676	-3.26967
SLC35G5	-1.94873	#NAME?	-7.11559	0.0419179	0.598676	-3.27061
AC097709.1	-1.94873	#NAME?	-7.11559	0.0419179	0.598676	-3.27061
AC073326.1	-1.94873	#NAME?	-7.11559	0.0419179	0.598676	-3.27061
P2RY12	-1.94873	#NAME?	-7.11559	0.0419179	0.598676	-3.27061
AC091132.4	-1.94873	#NAME?	-7.11559	0.0419179	0.598676	-3.27061
HPCA	-1.94873	#NAME?	-7.11559	0.0419179	0.598676	-3.27061
RARRES1	-1.9486	#NAME?	-7.11514	0.0419216	0.598676	-3.27063
AL354696.2	-1.94854	#NAME?	-7.11492	0.0419235	0.598676	-3.27064
RBBP4P2	-0.594016	0.0110723	-3.22676	0.0395635	0.598676	-3.27075
AL713999.2	1.9363	#NAME?	7.07023	0.0423018	0.598676	-3.27327
CHL1	1.93614	#NAME?	7.06965	0.0423068	0.598676	-3.2733
POF1B	1.93614	#NAME?	7.06964	0.0423068	0.598676	-3.2733
SLAMF6	1.93614	#NAME?	7.06964	0.0423068	0.598676	-3.2733
HRH4	1.93614	#NAME?	7.06964	0.0423068	0.598676	-3.2733
IL17RB	1.93614	#NAME?	7.06964	0.0423068	0.598676	-3.2733
CDHR4	1.93614	#NAME?	7.06964	0.0423068	0.598676	-3.2733
TTLL1-AS1	1.93614	#NAME?	7.06964	0.0423068	0.598676	-3.2733
PSG6	1.93614	#NAME?	7.06964	0.0423068	0.598676	-3.2733
OR52H1	1.93614	#NAME?	7.06964	0.0423068	0.598676	-3.2733
AC104260.1	1.93614	#NAME?	7.06964	0.0423068	0.598676	-3.2733
UBQLN3	1.93614	#NAME?	7.06964	0.0423068	0.598676	-3.2733
AC018797.2	1.93614	#NAME?	7.06964	0.0423068	0.598676	-3.2733
SH3TC2-DT	1.93614	#NAME?	7.06964	0.0423068	0.598676	-3.2733
NDP	1.93614	#NAME?	7.06964	0.0423068	0.598676	-3.2733
LCTL	1.93614	#NAME?	7.06964	0.0423068	0.598676	-3.2733
TENT5C	-0.555947	-1.47306	-3.22324	0.039682	0.598676	-3.27363
B3GNT7	-0.996055	-1.00857	-3.2229	0.0396937	0.598676	-3.27391
MED26	-1.64865	-0.0494289	-3.22225	0.0397156	0.598676	-3.27444
LINC00342	-1.59737	-1.43682	-3.22215	0.0397189	0.598676	-3.27452
IMPDH1P8	1.06969	-2.62673	3.22115	0.0397529	0.598676	-3.27535
PEAK3	-1.92474	#NAME?	-7.02801	0.0426644	0.598676	-3.27579
AC010624.5	-1.92474	#NAME?	-7.02801	0.0426644	0.598676	-3.27579
CAPN14	1.75485	#NAME?	3.64235	0.0494077	0.598676	-3.2765
NLRC4	1.75485	#NAME?	3.64235	0.0494077	0.598676	-3.2765
RPL22P12	1.38118	0.168287	3.21816	0.0398539	0.598676	-3.27779
DST	-0.559644	1.05828	-3.21621	0.0399201	0.598676	-3.27939
TRMO	0.761107	-0.394746	3.21357	0.04001	0.598676	-3.28156
SNORD14D	2.28617	1.61316	3.21114	0.0400929	0.598676	-3.28356
TMEM147-AS1	-0.742249	-2.80465	-3.21056	0.0401127	0.598676	-3.28403
AC009093.1	-0.848462	-3.39634	-3.20802	0.0401997	0.598676	-3.28612
LINC02669	0.993792	-4.26254	3.20723	0.040227	0.598676	-3.28677
HK3	-1.87034	#NAME?	-6.82938	0.0444426	0.598676	-3.28816
STIMATE-MUSTN1	0.951931	-2.61383	3.20257	0.0403871	0.598676	-3.29061
ATP2C2-AS1	-0.798697	-2.03628	-3.20098	0.0404421	0.598676	-3.29192
RPL36AP21	0.639017	1.63428	3.19949	0.0404934	0.598676	-3.29314
RPSAP11	0.680926	-0.737157	3.19926	0.0405015	0.598676	-3.29333
LY96	0.438741	3.55347	3.19898	0.040511	0.598676	-3.29356
AC009245.1	0.489126	5.26437	3.19814	0.0405403	0.598676	-3.29426
HTT	-0.489918	1.95691	-3.1978	0.0405521	0.598676	-3.29454
ROPN1L	-1.84257	#NAME?	-6.72796	0.0453989	0.598676	-3.29484
AC090921.1	-1.84257	#NAME?	-6.72796	0.0453989	0.598676	-3.29484
AC064799.2	-1.84257	#NAME?	-6.72796	0.0453989	0.598676	-3.29484
RBM5-AS1	-1.84257	#NAME?	-6.72796	0.0453989	0.598676	-3.29484
LINC02298	-1.84257	#NAME?	-6.72796	0.0453989	0.598676	-3.29484
CCDC160	-1.84257	#NAME?	-6.72796	0.0453989	0.598676	-3.29484
ADAD2	-1.84257	#NAME?	-6.72796	0.0453989	0.598676	-3.29484
ZDHHC8	-0.521967	2.96848	-3.19651	0.0405968	0.598676	-3.2956
FLNB-AS1	-0.916704	#NAME?	-3.60152	0.0506202	0.598676	-3.2966
FAM117B	-0.52386	-0.914513	-3.19515	0.040644	0.598676	-3.29672
TRPC7	1.82999	#NAME?	6.68202	0.0458435	0.598676	-3.29795
Z98884.1	1.82999	#NAME?	6.68202	0.0458435	0.598676	-3.29795
AC006059.5	1.82999	#NAME?	6.68202	0.0458435	0.598676	-3.29795
AC025576.1	1.82999	#NAME?	6.68202	0.0458435	0.598676	-3.29795
AL356020.1	1.82999	#NAME?	6.68202	0.0458435	0.598676	-3.29795
AC020909.3	1.82999	#NAME?	6.68202	0.0458435	0.598676	-3.29795
TINAG	1.82999	#NAME?	6.68202	0.0458435	0.598676	-3.29795
TPTE2P5	1.82999	#NAME?	6.68202	0.0458435	0.598676	-3.29795
FGF8	1.82999	#NAME?	6.68202	0.0458435	0.598676	-3.29795
RPS14P4	1.82999	#NAME?	6.68202	0.0458435	0.598676	-3.29795
AC012676.4	1.82999	#NAME?	6.68202	0.0458435	0.598676	-3.29795
OR4C3	1.82999	#NAME?	6.68202	0.0458435	0.598676	-3.29795
ZAR1	1.82999	#NAME?	6.68202	0.0458435	0.598676	-3.29795
AP004782.1	1.82999	#NAME?	6.68202	0.0458435	0.598676	-3.29795
AL133227.1	1.82999	#NAME?	6.68202	0.0458435	0.598676	-3.29795
LINC02610	1.82975	#NAME?	6.68114	0.045852	0.598676	-3.29801
GEM	0.929112	-0.185599	3.19311	0.0407147	0.598676	-3.2984
CXCL3	-0.687778	-0.44985	-3.19261	0.0407322	0.598676	-3.29881
ZNHIT3	0.68968	#NAME?	3.59618	0.0507817	0.598676	-3.29925
AL391825.1	-1.95966	-3.23807	-3.19145	0.0407726	0.598676	-3.29977
RPLP2	0.475946	6.72355	3.1913	0.0407781	0.598676	-3.2999
SIRT4	0.590133	-1.77971	3.18951	0.0408404	0.598676	-3.30138
TSG101	0.450882	2.61075	3.18948	0.0408415	0.598676	-3.3014
PCDHGA6	-1.43025	-3.56769	-3.18772	0.0409028	0.598676	-3.30285
INO80D	-0.588102	1.74525	-3.18715	0.0409228	0.598676	-3.30332
AC017116.1	-1.52853	-1.61406	-3.18672	0.0409381	0.598676	-3.30368
ARMC10	0.435764	0.133018	3.18616	0.0409575	0.598676	-3.30414
MRPS7	0.418451	3.15772	3.18334	0.0410566	0.598676	-3.30647
TRIM27	0.402995	-0.679942	3.18273	0.041078	0.598676	-3.30698
HS6ST3	0.984861	-3.87059	3.17829	0.0412349	0.598676	-3.31066
IQCN	0.855119	-5.04246	3.17735	0.0412681	0.598676	-3.31144
TDGP1	0.416638	0.730878	3.17688	0.0412848	0.598676	-3.31183
TAF7L	-2.5815	#NAME?	-3.57071	0.0515621	0.598676	-3.31196
AC018638.5	-0.679523	2.88033	-3.1766	0.0412945	0.598676	-3.31206
CTXN1	0.456465	1.7152	3.17639	0.0413021	0.598676	-3.31223
RPL36AP15	0.783981	#NAME?	3.56792	0.0516488	0.598676	-3.31337
NDUFA13	0.541306	3.20438	3.1732	0.0414152	0.598676	-3.31488
ZNF418	-0.671278	-2.7806	-3.17243	0.0414426	0.598676	-3.31551
RNF213-AS1	-0.715149	-3.21392	-3.1714	0.0414794	0.598676	-3.31637
AC137932.1	-1.75498	#NAME?	-6.40813	0.048652	0.598676	-3.31765
AC097460.2	-1.75498	#NAME?	-6.40813	0.048652	0.598676	-3.31765
AC022167.1	-1.75498	#NAME?	-6.40813	0.048652	0.598676	-3.31765
AC010463.3	-1.75498	#NAME?	-6.40813	0.048652	0.598676	-3.31765
AL356273.2	-1.75498	#NAME?	-6.40813	0.048652	0.598676	-3.31765
AP001412.1	-1.75498	#NAME?	-6.40813	0.048652	0.598676	-3.31765
LINC02516	-1.75498	#NAME?	-6.40813	0.048652	0.598676	-3.31765
AL355987.1	-1.75498	#NAME?	-6.40813	0.048652	0.598676	-3.31765
INMT	-1.75498	#NAME?	-6.40813	0.048652	0.598676	-3.31765
LRRC36	-1.7548	#NAME?	-6.40747	0.048659	0.598676	-3.3177
AP001057.1	-1.7548	#NAME?	-6.40747	0.048659	0.598676	-3.3177
AC010538.1	-0.938696	-2.10008	-3.16626	0.0416627	0.598676	-3.32063
GPR132	1.74276	#NAME?	6.36352	0.0491367	0.598676	-3.32105
PGA4	1.74276	#NAME?	6.36352	0.0491367	0.598676	-3.32105
AMER3	1.74276	#NAME?	6.36352	0.0491367	0.598676	-3.32105
KLKB1	1.74276	#NAME?	6.36351	0.0491367	0.598676	-3.32105
HKDC1	1.74276	#NAME?	6.36351	0.0491367	0.598676	-3.32105
LRRIQ3	1.74276	#NAME?	6.36351	0.0491367	0.598676	-3.32105
AC104852.1	1.74276	#NAME?	6.36351	0.0491367	0.598676	-3.32105
LINC01828	1.74276	#NAME?	6.36351	0.0491367	0.598676	-3.32105
SMARCE1P6	1.74276	#NAME?	6.36351	0.0491367	0.598676	-3.32105
AC022960.2	1.74276	#NAME?	6.36351	0.0491367	0.598676	-3.32105
H2AC5P	1.74276	#NAME?	6.36351	0.0491367	0.598676	-3.32105
AC011479.2	1.74276	#NAME?	6.36351	0.0491367	0.598676	-3.32105
AC053527.2	1.74276	#NAME?	6.36351	0.0491367	0.598676	-3.32105
B3GNT3	1.74276	#NAME?	6.36351	0.0491367	0.598676	-3.32105
NXF3	1.74276	#NAME?	6.36351	0.0491367	0.598676	-3.32105
WIF1	1.74276	#NAME?	6.36351	0.0491367	0.598676	-3.32105
TRIM63	1.74276	#NAME?	6.36351	0.0491367	0.598676	-3.32105
AC096647.1	1.74276	#NAME?	6.36351	0.0491367	0.598676	-3.32105
ESYT3	1.74276	#NAME?	6.36351	0.0491367	0.598676	-3.32105
ELF3	1.74276	#NAME?	6.36351	0.0491367	0.598676	-3.32105
AL163636.1	-1.74236	#NAME?	-6.36204	0.0491528	0.598676	-3.32117
AC107871.1	0.465616	-1.82983	3.16082	0.0418583	0.598676	-3.32516
MAP3K1	-0.541759	1.70957	-3.15958	0.0419028	0.598676	-3.32619
MCFD2P1	1.26601	0.0244802	3.15821	0.0419521	0.598676	-3.32733
LINC00562	-2.1762	-3.86049	-3.15658	0.0420113	0.598676	-3.32869
SYTL2	-0.48468	-4.38717	-3.15583	0.0420382	0.598676	-3.32931
C1DP1	0.510002	3.24653	3.15413	0.0420998	0.598676	-3.33073
ATF7IP2	-0.536807	-1.5623	-3.15332	0.0421294	0.598676	-3.33141
LINC01806	-1.07294	-2.98375	-3.15138	0.0421997	0.598676	-3.33302
SLX4IP	-0.435915	0.655744	-3.15095	0.0422155	0.598676	-3.33339
TTC28	-0.429501	2.09405	-3.14897	0.0422874	0.598676	-3.33503
AL021807.1	-1.07085	-0.992495	-3.1482	0.0423155	0.598676	-3.33568
RBFOX1	-0.745511	#NAME?	-3.52367	0.0530467	0.598676	-3.33577
MC2R	-0.745511	#NAME?	-3.52367	0.0530467	0.598676	-3.33577
GRIA4	-0.745511	#NAME?	-3.52367	0.0530467	0.598676	-3.33577
LRRN2	-0.745511	#NAME?	-3.52367	0.0530467	0.598676	-3.33577
AC027514.1	-0.745511	#NAME?	-3.52367	0.0530467	0.598676	-3.33577
CSAG3	-0.745511	#NAME?	-3.52367	0.0530467	0.598676	-3.33577
H1-6	-0.745511	#NAME?	-3.52366	0.0530467	0.598676	-3.33577
AC087276.1	-0.745511	#NAME?	-3.52366	0.0530467	0.598676	-3.33577
BUD13P1	-0.745511	#NAME?	-3.52366	0.0530467	0.598676	-3.33577
AC104451.1	-0.745511	#NAME?	-3.52366	0.0530467	0.598676	-3.33577
BX470111.1	-0.745511	#NAME?	-3.52366	0.0530467	0.598676	-3.33577
MIR3197	-0.745511	#NAME?	-3.52366	0.0530467	0.598676	-3.33577
TMEM213	-0.745511	#NAME?	-3.52366	0.0530467	0.598676	-3.33577
ARSF	-0.745511	#NAME?	-3.52366	0.0530467	0.598676	-3.33577
FCF1P1	-0.745511	#NAME?	-3.52366	0.0530467	0.598676	-3.33577
NAIP	-0.745511	#NAME?	-3.52366	0.0530467	0.598676	-3.33577
MAEL	-0.745511	#NAME?	-3.52366	0.0530467	0.598676	-3.33577
SIGLEC11	-0.745511	#NAME?	-3.52366	0.0530467	0.598676	-3.33577
AL592295.5	-0.745511	#NAME?	-3.52366	0.0530467	0.598676	-3.33577
EGFL6	-0.745511	#NAME?	-3.52366	0.0530467	0.598676	-3.33577
CPNE6	-0.745511	#NAME?	-3.52366	0.0530467	0.598676	-3.33577
LAMC3	-0.745511	#NAME?	-3.52366	0.0530468	0.598676	-3.33577
AL139317.5	1.50847	#NAME?	3.52319	0.0530619	0.598676	-3.33601
ESRRAP1	-0.745632	#NAME?	-3.52311	0.0530646	0.598676	-3.33605
TAF6L	0.424112	2.28519	3.14767	0.0423349	0.598676	-3.33612
PPA2	0.402255	1.78433	3.14739	0.0423451	0.598676	-3.33635
DUXAP9	-0.994849	-3.0975	-3.14664	0.0423725	0.598676	-3.33698
COL5A1	-0.433135	3.41109	-3.14611	0.042392	0.598676	-3.33742
COX16	0.43402	3.14764	3.1444	0.0424544	0.598676	-3.33885
ISCA2	0.489879	1.41869	3.14346	0.0424889	0.598676	-3.33964
RPS3AP20	0.662786	0.12398	3.14029	0.0426054	0.598676	-3.34229
PAG1	-0.559328	-0.766541	-3.13972	0.0426264	0.598676	-3.34276
AC060766.1	-0.412285	3.0805	-3.13919	0.0426459	0.598676	-3.34321
EPS8L2	0.750421	-2.7149	3.13881	0.0426599	0.598676	-3.34352
AC010680.4	1.65988	#NAME?	6.0609	0.052649	0.598676	-3.3458
Z74021.1	0.656775	7.20196	3.13548	0.0427828	0.598676	-3.34631
PI4KAP1	-0.440691	-1.46958	-3.13382	0.0428442	0.598676	-3.3477
ZNF250	0.454404	-1.86366	3.13374	0.0428473	0.598676	-3.34777
ABCA3	-0.465701	0.801729	-3.13324	0.0428657	0.598676	-3.34819
AC024592.3	0.874725	2.24275	3.13254	0.0428916	0.598676	-3.34877
RPL19P5	0.584864	2.00444	3.13247	0.0428943	0.598676	-3.34883
VAMP4	-0.480449	0.434423	-3.13207	0.0429093	0.598676	-3.34917
GRIK5	-1.64882	#NAME?	-6.0205	0.0531496	0.598676	-3.34934
RAB19	-1.64882	#NAME?	-6.0205	0.0531496	0.598676	-3.34934
OR2B6	-1.64882	#NAME?	-6.0205	0.0531496	0.598676	-3.34934
AL021937.3	-1.64882	#NAME?	-6.0205	0.0531496	0.598676	-3.34934
AL360270.1	-1.64882	#NAME?	-6.0205	0.0531496	0.598676	-3.34934
AC012653.1	-1.64882	#NAME?	-6.0205	0.0531496	0.598676	-3.34934
AP002982.2	-1.64882	#NAME?	-6.0205	0.0531496	0.598676	-3.34934
AC092757.3	-1.64882	#NAME?	-6.0205	0.0531496	0.598676	-3.34934
NKG7	-1.64882	#NAME?	-6.0205	0.0531496	0.598676	-3.34934
PLAC4	-1.64882	#NAME?	-6.0205	0.0531496	0.598676	-3.34934
AC115284.4	1.65465	-4.10655	3.12963	0.0429998	0.598676	-3.35121
AGAP7P	-0.922668	-1.43434	-3.12743	0.0430819	0.598676	-3.35306
A2M-AS1	-1.70244	-4.33289	-3.1272	0.0430902	0.598676	-3.35325
P3H4	-0.712793	2.50164	-3.12716	0.0430919	0.598676	-3.35329
PIANP	1.6366	#NAME?	5.97589	0.0537116	0.598676	-3.35331
AC010198.1	1.6366	#NAME?	5.97589	0.0537116	0.598676	-3.35331
AL122018.2	1.6366	#NAME?	5.97589	0.0537116	0.598676	-3.35331
AC113367.3	1.6366	#NAME?	5.97589	0.0537116	0.598676	-3.35331
BTBD7P1	1.6366	#NAME?	5.97589	0.0537116	0.598676	-3.35331
KRTAP5-7	1.6366	#NAME?	5.97589	0.0537116	0.598676	-3.35331
AL031772.1	1.6366	#NAME?	5.97589	0.0537116	0.598676	-3.35331
AC005280.3	1.6366	#NAME?	5.97589	0.0537116	0.598676	-3.35331
ZNF479	1.6366	#NAME?	5.97589	0.0537116	0.598676	-3.35331
AC126696.3	1.6366	#NAME?	5.97589	0.0537116	0.598676	-3.35331
AC100868.1	1.6366	#NAME?	5.97589	0.0537116	0.598676	-3.35331
SOHLH2	1.6366	#NAME?	5.97589	0.0537116	0.598676	-3.35331
MTIF2P1	1.63636	#NAME?	5.97501	0.0537228	0.598676	-3.35339
CFLAR-AS1	1.63636	#NAME?	5.97501	0.0537228	0.598676	-3.35339
AC002985.1	1.63595	#NAME?	5.97353	0.0537416	0.598676	-3.35352
PCDHGA1	-1.07616	-0.807697	-3.12669	0.0431095	0.598676	-3.35368
BTBD19	-0.541229	0.360939	-3.12623	0.0431266	0.598676	-3.35407
NINL	-0.412357	0.989249	-3.12532	0.0431604	0.598676	-3.35483
ZNF137P	-0.692863	-1.13867	-3.12427	0.0431997	0.598676	-3.35571
AL603766.1	0.663302	0.980642	3.12414	0.0432046	0.598676	-3.35582
BX679664.3	0.515402	7.81139	3.1235	0.0432285	0.598676	-3.35635
COL1A1	-0.414999	7.14628	-3.12242	0.0432689	0.598676	-3.35726
NDUFAF1	0.423774	1.52683	3.12088	0.0433268	0.598676	-3.35856
HCN2	-0.460653	0.0521256	-3.11971	0.0433708	0.598676	-3.35954
BIVM	-0.490818	-0.570543	-3.11815	0.0434295	0.598676	-3.36085
AC012443.2	-1.88363	-3.62048	-3.11758	0.043451	0.598676	-3.36133
AC011511.1	0.51031	0.127446	3.11724	0.0434638	0.598676	-3.36162
AC021087.5	-1.15438	1.48046	-3.11491	0.0435519	0.598676	-3.36358
USP32P1	0.733294	#NAME?	3.46592	0.0549489	0.598676	-3.36555
OR52N1	0.733294	#NAME?	3.46592	0.0549489	0.598676	-3.36555
AL591845.1	0.733294	#NAME?	3.46592	0.0549489	0.598676	-3.36555
AL590666.5	0.733294	#NAME?	3.46592	0.0549489	0.598676	-3.36555
MIR1260B	0.733294	#NAME?	3.46592	0.0549489	0.598676	-3.36555
AGBL2	0.733294	#NAME?	3.46592	0.0549489	0.598676	-3.36555
YAF2	0.437075	-0.472669	3.11245	0.0436447	0.598676	-3.36565
AP001148.1	-0.833794	-2.30436	-3.11101	0.0436996	0.598676	-3.36687
EIF5A	0.410538	6.35088	3.11079	0.0437078	0.598676	-3.36705
IGSF23	0.732871	#NAME?	3.46225	0.0550727	0.598676	-3.36747
ZNRD2	0.419251	2.32712	3.10837	0.0437999	0.598676	-3.36909
RPL7AP31	0.587731	2.38599	3.1067	0.0438633	0.598676	-3.37049
CH17-340M24.3	0.611318	0.371958	3.10658	0.043868	0.598676	-3.3706
LINS1	-0.412146	-0.276229	-3.10553	0.0439078	0.598676	-3.37148
MATN1-AS1	-1.09131	-4.19813	-3.10355	0.0439837	0.598676	-3.37315
OGDHL	2.28609	-4.89613	3.10249	0.0440241	0.598676	-3.37405
SLC37A4	1.57378	#NAME?	5.74651	0.0567649	0.598676	-3.37489
TFAP2E-AS1	1.57253	#NAME?	5.74193	0.0568287	0.598676	-3.37534
SPATA41	1.56666	#NAME?	5.72052	0.057129	0.598676	-3.37747
NPIPB12	-0.637968	-1.76601	-3.09817	0.04419	0.598676	-3.3777
NBPF8	-0.418749	2.04578	-3.09807	0.044194	0.598676	-3.37778
AMFR	-0.430612	3.14369	-3.09788	0.0442011	0.598676	-3.37794
AC118344.2	-0.709716	-1.34557	-3.0976	0.0442119	0.598676	-3.37818
CFD	-1.56233	#NAME?	-5.7047	0.0573526	0.598676	-3.37905
RPL34	0.512239	4.91105	3.09566	0.0442867	0.598676	-3.37982
MED21	-0.452508	1.98359	-3.09318	0.0443826	0.598676	-3.38192
LYPD5	0.477579	-3.80628	3.09259	0.0444053	0.598676	-3.38242
ACKR1	2.1898	#NAME?	3.43104	0.0561425	0.598676	-3.38385
PDE9A	-2.04807	#NAME?	-3.42996	0.05618	0.598676	-3.38442
NRBF2P6	-0.430095	-0.631831	-3.087	0.044622	0.598676	-3.38715
VAMP1	-0.391382	-0.913971	-3.08679	0.0446302	0.598676	-3.38732
CHROMR	-0.520961	-0.0773873	-3.08655	0.0446396	0.598676	-3.38753
FLJ37453	0.580836	-0.0110473	3.08583	0.0446677	0.598676	-3.38814
YWHAE	0.481346	-0.418147	3.08554	0.0446791	0.598676	-3.38839
SUMO1P3	0.822316	3.56709	3.0852	0.0446923	0.598676	-3.38868
MAST3	-0.593269	0.735063	-3.08486	0.0447056	0.598676	-3.38897
RNVU1-29	2.65481	1.25111	3.08462	0.0447149	0.598676	-3.38917
LINC01597	-1.53381	#NAME?	-5.60056	0.0588615	0.598676	-3.38972
FXYD1	-1.53381	#NAME?	-5.60056	0.0588615	0.598676	-3.38972
FAM177B	-1.53381	#NAME?	-5.60056	0.0588615	0.598676	-3.38972
DBH-AS1	-1.53381	#NAME?	-5.60056	0.0588615	0.598676	-3.38972
AC021218.1	-1.53381	#NAME?	-5.60056	0.0588615	0.598676	-3.38972
PRSS57	-1.53381	#NAME?	-5.60056	0.0588615	0.598676	-3.38972
ALOX12	-1.53381	#NAME?	-5.60056	0.0588615	0.598676	-3.38972
AC104131.1	-1.53381	#NAME?	-5.60056	0.0588615	0.598676	-3.38972
AL732292.2	-1.53381	#NAME?	-5.60056	0.0588615	0.598676	-3.38972
AC023538.1	-1.53381	#NAME?	-5.60056	0.0588615	0.598676	-3.38972
RN7SKP50	-1.53381	#NAME?	-5.60056	0.0588615	0.598676	-3.38972
AP001258.1	-1.53381	#NAME?	-5.60056	0.0588615	0.598676	-3.38972
OR52V1P	-1.53381	#NAME?	-5.60056	0.0588615	0.598676	-3.38972
AC133065.2	-1.53381	#NAME?	-5.60056	0.0588615	0.598676	-3.38972
RPL3P1	-1.53381	#NAME?	-5.60056	0.0588615	0.598676	-3.38972
FAM221B	-1.53381	#NAME?	-5.60056	0.0588615	0.598676	-3.38972
AL358472.5	-1.53357	#NAME?	-5.59967	0.0588746	0.598676	-3.38982
FOLH1	0.701257	-4.34232	3.08376	0.0447483	0.598676	-3.38989
FO393418.1	2.33969	#NAME?	3.41839	0.0565842	0.598676	-3.39055
CENATAC	0.701229	-5.17692	3.08225	0.0448073	0.598676	-3.39117
LINC00513	0.701229	-3.99066	3.08225	0.0448073	0.598676	-3.39117
REPIN1-AS1	0.701229	-1.40904	3.08225	0.0448073	0.598676	-3.39117
PHBP21	0.701229	-1.92136	3.08225	0.0448073	0.598676	-3.39117
BTF3P5	0.701229	-1.10389	3.08225	0.0448073	0.598676	-3.39117
AC078983.1	1.79792	#NAME?	3.4146	0.0567172	0.598676	-3.39256
CNIH2	1.79792	#NAME?	3.4146	0.0567172	0.598676	-3.39256
GTF2IP12	-0.565242	-1.452	-3.08046	0.0448774	0.598676	-3.39269
AL391095.1	-0.831494	#NAME?	-3.41331	0.0567629	0.598676	-3.39325
RNF125	-1.13771	-3.76189	-3.07945	0.0449172	0.598676	-3.39355
SPA17	0.400618	-0.1162	3.07922	0.0449261	0.598676	-3.39375
PAPPA	-0.424999	-0.973583	-3.07823	0.0449649	0.598676	-3.39459
SIGIRR	0.701944	-0.0207847	3.07804	0.0449724	0.598676	-3.39475
ZNF565	0.599213	-1.25336	3.0769	0.0450174	0.598676	-3.39572
ST13P11	1.49371	-2.1247	3.07681	0.0450208	0.598676	-3.39579
VPS39	-0.618642	2.45566	-3.07643	0.0450358	0.598676	-3.39612
TMSB4XP4	0.443993	5.31177	3.07401	0.0451312	0.598676	-3.39818
AC055811.4	-0.689477	0.991049	-3.07277	0.04518	0.598676	-3.39923
RUSC1-AS1	-0.944468	#NAME?	-3.39985	0.0572398	0.598676	-3.40042
ADORA3	0.962367	#NAME?	3.39857	0.0572854	0.598676	-3.4011
SALL4	0.464298	-4.47761	3.07044	0.0452724	0.598676	-3.40121
AL162586.1	-1.35536	-0.584206	-3.0704	0.0452738	0.598676	-3.40124
CRYGS	-1.03384	-2.04356	-3.07011	0.0452854	0.598676	-3.40149
TUBGCP6	-0.394461	1.31151	-3.06902	0.0453285	0.598676	-3.40242
ERCC5	-0.526265	1.32218	-3.06875	0.0453392	0.598676	-3.40265
AC018638.6	-0.752278	-2.60936	-3.06835	0.0453554	0.598676	-3.40299
USP17L6P	-0.752278	-2.52736	-3.06835	0.0453554	0.598676	-3.40299
PPIAP41	-0.752278	-1.20905	-3.06835	0.0453554	0.598676	-3.40299
AL122018.1	-0.752278	-3.47583	-3.06835	0.0453554	0.598676	-3.40299
AC046130.2	-0.752278	-4.10911	-3.06835	0.0453554	0.598676	-3.40299
SLC46A1	0.457617	-1.88897	3.06783	0.0453758	0.598676	-3.40343
AL139424.2	-1.41641	#NAME?	-3.39358	0.0574639	0.598676	-3.40377
SLC9C1	-1.78686	#NAME?	-3.39239	0.0575065	0.598676	-3.40441
PLBD1	-0.698682	-1.81546	-3.06596	0.0454501	0.598676	-3.40502
AP001453.2	-0.75352	0.645257	-3.06493	0.0454911	0.598676	-3.4059
AC091564.2	-0.909963	0.0897415	-3.06355	0.0455464	0.598676	-3.40708
AC005699.1	-0.909963	-5.06778	-3.06355	0.0455464	0.598676	-3.40708
SCML2	0.564816	-1.79144	3.06351	0.0455477	0.598676	-3.40711
TTBK2	-0.511401	0.230342	-3.06224	0.0455987	0.598676	-3.4082
SLC22A17	0.472877	-1.93681	3.06148	0.0456291	0.598676	-3.40885
AL513318.1	1.48001	#NAME?	5.40412	0.0618942	0.598676	-3.41118
REEP1	1.48001	#NAME?	5.40412	0.0618942	0.598676	-3.41118
PCDHB10	0.458627	-2.43276	3.05748	0.0457892	0.598676	-3.41225
ANKRD37	0.458618	0.166643	3.05727	0.0457978	0.598676	-3.41244
MZF1	-0.385292	-0.00721359	-3.05717	0.0458015	0.598676	-3.41252
CASKIN2	-0.427304	2.49207	-3.05692	0.0458116	0.598676	-3.41273
NPIPB8	-1.35649	-2.09459	-3.05511	0.0458846	0.598676	-3.41428
AC040169.1	0.666152	1.12443	3.05447	0.0459102	0.598676	-3.41482
SIK1B	-0.394748	4.39722	-3.05373	0.04594	0.598676	-3.41546
WBP1	0.411856	-0.0210947	3.05278	0.0459786	0.598676	-3.41627
PLXNA4	-0.439449	-1.32567	-3.05194	0.0460122	0.598676	-3.41699
ZNF501	-0.68145	-0.106703	-3.05193	0.0460129	0.598676	-3.417
LDAH	0.431955	0.544271	3.05167	0.0460233	0.598676	-3.41722
DNMBP-AS1	0.683065	-1.99671	3.05089	0.046055	0.598676	-3.41789
TGIF1	0.534992	0.72305	3.04923	0.0461219	0.598676	-3.4193
SMCO4	0.767718	-0.135676	3.0479	0.0461759	0.598676	-3.42044
LINC00865	-0.890112	#NAME?	-3.36218	0.0586038	0.598676	-3.42068
EFHB	-1.45617	#NAME?	-5.31708	0.0633223	0.598676	-3.42127
AP000442.1	-1.45617	#NAME?	-5.31708	0.0633223	0.598676	-3.42127
UQCR10	0.407396	4.6316	3.04621	0.0462446	0.598676	-3.42189
MT1L	0.435445	5.39381	3.04347	0.0463561	0.598676	-3.42424
ZSCAN20	-0.448695	0.126965	-3.04047	0.0464786	0.598676	-3.42681
AC087741.1	-0.970424	-1.92326	-3.04019	0.0464902	0.598676	-3.42705
ZNF292	-0.435322	0.623955	-3.03952	0.0465174	0.598676	-3.42762
SNRPE	0.396592	3.07471	3.03939	0.0465227	0.598676	-3.42773
[truncated: 57,472 more rows]
